# Supplementary material for: Predation drives complex eco-evolutionary dynamics in sexually selected traits
Source: PLoS Biol. 2023 Apr 3;21(4):e3002059. doi: 10.1371/journal.pbio.3002059 (PMC10101644; doi:10.1371/journal.pbio.3002059)
Supplement: S1 Code — (NB) [file pbio.3002059.s006.nb]

(* Content-type: application/vnd.wolfram.mathematica *)

(*** Wolfram Notebook File ***)
(* http://www.wolfram.com/nb *)

(* CreatedBy='Mathematica 13.1' *)

(*CacheID: 234*)
(* Internal cache information:
NotebookFileLineBreakTest
NotebookFileLineBreakTest
NotebookDataPosition[       158,          7]
NotebookDataLength[    298719,       7743]
NotebookOptionsPosition[    289362,       7599]
NotebookOutlinePosition[    289788,       7616]
CellTagsIndexPosition[    289745,       7613]
WindowFrame->Normal*)

(* Beginning of Notebook Content *)
Notebook[{

Cell[CellGroupData[{
Cell["Continuous Model", "Chapter",
 CellChangeTimes->{{3.875967809755562*^9, 
  3.875967812196209*^9}},ExpressionUUID->"c36198b8-1ec0-47f2-bedc-\
c4cfcf1cbbb2"],

Cell[CellGroupData[{

Cell["Eco-Evo", "Section",
 CellChangeTimes->{{3.871540707288454*^9, 3.871540709554634*^9}, {
  3.8759678203078117`*^9, 
  3.875967825317093*^9}},ExpressionUUID->"47e40877-493a-4a00-ad22-\
016bac017db3"],

Cell[BoxData[
 RowBox[{"(*", " ", 
  RowBox[{
  "run", " ", "choice", " ", "of", " ", "genetic", " ", "variation", " ", 
   "with", " ", "V"}], " ", "*)"}]], "Input",
 CellChangeTimes->{{3.875968325392582*^9, 
  3.8759683355814533`*^9}},ExpressionUUID->"d0204783-7ba6-4b59-a90a-\
30385a207e4e"],

Cell[BoxData[
 RowBox[{
  RowBox[{
   RowBox[{"V", "[", "z_", "]"}], ":=", "1"}], ";"}]], "Input",
 CellChangeTimes->{{3.870807200144476*^9, 3.8708072063530064`*^9}},
 CellLabel->"In[1]:=",ExpressionUUID->"abd6ef05-20e6-4acf-9fe9-3c0a5755dcec"],

Cell[BoxData[
 RowBox[{
  RowBox[{
   RowBox[{"V", "[", "z_", "]"}], ":=", 
   RowBox[{"Exp", "[", 
    RowBox[{
     RowBox[{"-", "\[Epsilon]"}], "/", 
     RowBox[{"(", 
      RowBox[{"\[Epsilon]", "+", "z"}], ")"}]}], "]"}]}], ";"}]], "Input",
 CellChangeTimes->{3.870807195342965*^9},
 CellLabel->"In[1]:=",ExpressionUUID->"790219e3-b71d-4160-9fd5-13d103595522"],

Cell[BoxData[
 RowBox[{"(*", " ", 
  RowBox[{
   RowBox[{"equations", " ", "are", " ", "female", " ", "prey"}], ",", " ", 
   RowBox[{"male", " ", "prey"}], ",", " ", "predator", ",", " ", 
   RowBox[{"and", " ", "display"}]}], " ", "*)"}]], "Input",
 CellChangeTimes->{{3.875968340921582*^9, 
  3.8759683514369097`*^9}},ExpressionUUID->"f65b5943-27a0-4e80-af4a-\
f12f7440328a"],

Cell[BoxData[{
 RowBox[{
  RowBox[{
   RowBox[{"dFdt", "[", 
    RowBox[{"nf_", ",", "nm_", ",", "p_", ",", "z_"}], "]"}], ":=", 
   RowBox[{
    RowBox[{"r", " ", "nf", 
     RowBox[{"(", 
      RowBox[{"1", "-", "nf", "-", "nm"}], ")"}]}], "-", 
    FractionBox[
     RowBox[{"b", " ", "nf", " ", "p"}], 
     RowBox[{"1", "+", 
      RowBox[{"th", 
       RowBox[{"(", 
        RowBox[{
         RowBox[{"b", " ", "nf"}], "+", 
         RowBox[{
          RowBox[{"(", 
           RowBox[{"b", "+", 
            RowBox[{"s", " ", "z"}]}], ")"}], "nm"}]}], ")"}]}]}]]}]}], 
  ";"}], "\[IndentingNewLine]", 
 RowBox[{
  RowBox[{
   RowBox[{"dMdt", "[", 
    RowBox[{"nf_", ",", "nm_", ",", "p_", ",", "z_"}], "]"}], ":=", 
   RowBox[{
    RowBox[{"r", " ", "nf", 
     RowBox[{"(", 
      RowBox[{"1", "-", "nf", "-", "nm"}], ")"}]}], "-", 
    FractionBox[
     RowBox[{
      RowBox[{"(", 
       RowBox[{"b", "+", 
        RowBox[{"s", " ", "z"}]}], ")"}], " ", "nm", " ", "p"}], 
     RowBox[{"1", "+", 
      RowBox[{"th", 
       RowBox[{"(", 
        RowBox[{
         RowBox[{"b", " ", "nf"}], "+", 
         RowBox[{
          RowBox[{"(", 
           RowBox[{"b", "+", 
            RowBox[{"s", " ", "z"}]}], ")"}], "nm"}]}], ")"}]}]}]]}]}], 
  ";"}], "\[IndentingNewLine]", 
 RowBox[{
  RowBox[{
   RowBox[{"dpdt", "[", 
    RowBox[{"nf_", ",", "nm_", ",", "p_", ",", "z_"}], "]"}], ":=", 
   RowBox[{
    RowBox[{"c", 
     FractionBox[
      RowBox[{"p", " ", 
       RowBox[{"(", 
        RowBox[{
         RowBox[{"b", " ", 
          RowBox[{"(", 
           RowBox[{"nf", "+", "nm"}], ")"}]}], "+", 
         RowBox[{"nm", " ", "s", " ", "z"}]}], ")"}]}], 
      RowBox[{"1", "+", 
       RowBox[{"th", 
        RowBox[{"(", 
         RowBox[{
          RowBox[{"b", " ", "nf"}], "+", 
          RowBox[{
           RowBox[{"(", 
            RowBox[{"b", "+", 
             RowBox[{"s", " ", "z"}]}], ")"}], "nm"}]}], ")"}]}]}]]}], "-", 
    RowBox[{"m", " ", "p"}]}]}], ";"}], "\[IndentingNewLine]", 
 RowBox[{
  RowBox[{
   RowBox[{"dzdt", "[", 
    RowBox[{"nf_", ",", "nm_", ",", "p_", ",", "z_"}], "]"}], ":=", 
   RowBox[{
    SuperscriptBox["\[Sigma]", "2"], 
    RowBox[{"V", "[", "z", "]"}], 
    RowBox[{"(", 
     RowBox[{
      FractionBox[
       RowBox[{"1", "-", "z"}], 
       RowBox[{
        RowBox[{"1", "/", "a"}], "+", 
        RowBox[{
         SuperscriptBox["\[Sigma]", "2"], 
         RowBox[{"V", "[", "z", "]"}]}]}]], "-", 
      FractionBox[
       RowBox[{"p", " ", "s"}], 
       RowBox[{"1", "+", 
        RowBox[{"th", 
         RowBox[{"(", 
          RowBox[{
           RowBox[{"b", " ", "nf"}], "+", 
           RowBox[{
            RowBox[{"(", 
             RowBox[{"b", "+", 
              RowBox[{"s", " ", "z"}]}], ")"}], "nm"}]}], ")"}]}]}]]}], 
     ")"}]}]}], ";"}], "\[IndentingNewLine]"}], "Input",
 CellChangeTimes->{{3.8699289760729895`*^9, 3.869929092217861*^9}, {
  3.86992914783857*^9, 3.8699291825308323`*^9}, {3.8699292154763536`*^9, 
  3.8699292195203357`*^9}, {3.870445908510502*^9, 3.870445910749895*^9}, {
  3.8704459972035685`*^9, 3.8704460222884655`*^9}, {3.870446088904487*^9, 
  3.870446097637407*^9}, {3.870447877356695*^9, 3.8704478936956434`*^9}, {
  3.870791243106062*^9, 3.8707912975306644`*^9}, {3.8707922753043427`*^9, 
  3.870792309524541*^9}, {3.870807190331052*^9, 3.8708072418793674`*^9}, {
  3.870807880392527*^9, 3.870807888056301*^9}},
 CellLabel->"In[2]:=",ExpressionUUID->"18bc6b91-2bd9-464f-ba7a-fa7295c8a4df"],

Cell[BoxData[
 RowBox[{"(*", " ", 
  RowBox[{
   RowBox[{"set", " ", "parameters"}], " ", "-", " ", 
   RowBox[{"meaning", " ", "as", " ", "in", " ", "paper"}]}], " ", 
  "*)"}]], "Input",
 CellChangeTimes->{{3.8759683573615975`*^9, 
  3.875968364709807*^9}},ExpressionUUID->"9794b175-4e9b-494b-8aa9-\
7bf622529b59"],

Cell[BoxData[{
 RowBox[{
  RowBox[{"r", "=", "2"}], ";"}], "\[IndentingNewLine]", 
 RowBox[{
  RowBox[{"th", "=", "0.5"}], ";"}], "\[IndentingNewLine]", 
 RowBox[{
  RowBox[{"b", "=", "5"}], ";"}], "\[IndentingNewLine]", 
 RowBox[{
  RowBox[{"s", "=", "5"}], ";"}], "\[IndentingNewLine]", 
 RowBox[{
  RowBox[{"a", "=", "0.3"}], ";"}], "\[IndentingNewLine]", 
 RowBox[{
  RowBox[{"c", "=", "0.1"}], ";"}], "\[IndentingNewLine]", 
 RowBox[{
  RowBox[{"m", "=", "0.1"}], ";"}], "\[IndentingNewLine]", 
 RowBox[{
  RowBox[{"\[Sigma]", "=", "0.1"}], ";"}], "\[IndentingNewLine]", 
 RowBox[{
  RowBox[{"\[Epsilon]", "=", 
   RowBox[{"10", "^", 
    RowBox[{"-", "3"}]}]}], ";"}], "\[IndentingNewLine]", 
 RowBox[{
  RowBox[{
   RowBox[{"tmax", "=", "200"}], ";"}], "\[IndentingNewLine]", 
  "\[IndentingNewLine]", 
  RowBox[{"(*", " ", 
   RowBox[{"numerically", " ", "integrate", " ", "solution"}], " ", 
   "*)"}]}], "\[IndentingNewLine]", 
 RowBox[{
  RowBox[{
   RowBox[{"sol", "=", 
    RowBox[{"NDSolve", "[", 
     RowBox[{
      RowBox[{"{", "\[IndentingNewLine]", 
       RowBox[{
        RowBox[{
         RowBox[{
          RowBox[{"nf", "'"}], "[", "t", "]"}], "\[Equal]", 
         RowBox[{"dFdt", "[", 
          RowBox[{
           RowBox[{"nf", "[", "t", "]"}], ",", 
           RowBox[{"nm", "[", "t", "]"}], ",", 
           RowBox[{"p", "[", "t", "]"}], ",", 
           RowBox[{"z", "[", "t", "]"}]}], "]"}]}], ",", 
        "\[IndentingNewLine]", 
        RowBox[{
         RowBox[{
          RowBox[{"nm", "'"}], "[", "t", "]"}], "\[Equal]", 
         RowBox[{"dMdt", "[", 
          RowBox[{
           RowBox[{"nf", "[", "t", "]"}], ",", 
           RowBox[{"nm", "[", "t", "]"}], ",", 
           RowBox[{"p", "[", "t", "]"}], ",", 
           RowBox[{"z", "[", "t", "]"}]}], "]"}]}], ",", 
        "\[IndentingNewLine]", 
        RowBox[{
         RowBox[{
          RowBox[{"p", "'"}], "[", "t", "]"}], "\[Equal]", 
         RowBox[{"dpdt", "[", 
          RowBox[{
           RowBox[{"nf", "[", "t", "]"}], ",", 
           RowBox[{"nm", "[", "t", "]"}], ",", 
           RowBox[{"p", "[", "t", "]"}], ",", 
           RowBox[{"z", "[", "t", "]"}]}], "]"}]}], ",", 
        "\[IndentingNewLine]", 
        RowBox[{
         RowBox[{
          RowBox[{"z", "'"}], "[", "t", "]"}], "\[Equal]", 
         RowBox[{"dzdt", "[", 
          RowBox[{
           RowBox[{"nf", "[", "t", "]"}], ",", 
           RowBox[{"nm", "[", "t", "]"}], ",", 
           RowBox[{"p", "[", "t", "]"}], ",", 
           RowBox[{"z", "[", "t", "]"}]}], "]"}]}], ",", 
        "\[IndentingNewLine]", 
        RowBox[{
         RowBox[{"nf", "[", "0", "]"}], "\[Equal]", "0.25"}], ",", 
        "\[IndentingNewLine]", 
        RowBox[{
         RowBox[{"nm", "[", "0", "]"}], "\[Equal]", "0.25"}], ",", 
        "\[IndentingNewLine]", 
        RowBox[{
         RowBox[{"p", "[", "0", "]"}], "\[Equal]", "0.05"}], ",", 
        "\[IndentingNewLine]", 
        RowBox[{
         RowBox[{"z", "[", "0", "]"}], "\[Equal]", "0.5"}]}], "}"}], 
      "\[IndentingNewLine]", ",", "\[IndentingNewLine]", 
      RowBox[{"{", 
       RowBox[{"nf", ",", "nm", ",", "p", ",", "z"}], "}"}], 
      "\[IndentingNewLine]", ",", "\[IndentingNewLine]", 
      RowBox[{"{", 
       RowBox[{"t", ",", "0", ",", "tmax"}], "}"}]}], "\[IndentingNewLine]", 
     "]"}]}], ";"}], "\[IndentingNewLine]", "\[IndentingNewLine]", 
  RowBox[{"(*", " ", 
   RowBox[{"plot", " ", "numerical", " ", "solution"}], " ", 
   "*)"}]}], "\[IndentingNewLine]", 
 RowBox[{"Plot", "[", 
  RowBox[{
   RowBox[{"Evaluate", "[", 
    RowBox[{
     RowBox[{"{", 
      RowBox[{
       RowBox[{"nf", "[", "t", "]"}], ",", 
       RowBox[{"nm", "[", "t", "]"}], ",", 
       RowBox[{"p", "[", "t", "]"}], ",", 
       RowBox[{"z", "[", "t", "]"}]}], "}"}], "/.", "sol"}], "]"}], ",", 
   RowBox[{"{", 
    RowBox[{"t", ",", "0", ",", "tmax"}], "}"}], ",", 
   RowBox[{"PlotStyle", "\[Rule]", 
    RowBox[{"{", 
     RowBox[{
      RowBox[{"Darker", "@", "Green"}], ",", 
      RowBox[{"Directive", "[", 
       RowBox[{
        RowBox[{"Darker", "@", "Green"}], ",", "Dashed"}], "]"}], ",", 
      "Black", ",", "Blue"}], "}"}]}], ",", 
   RowBox[{"PlotLegends", "\[Rule]", 
    RowBox[{"{", 
     RowBox[{
     "\"\<Females\>\"", ",", "\"\<Males\>\"", ",", "\"\<Predators\>\"", ",", 
      "\"\<Display\>\""}], "}"}]}]}], "]"}]}], "Input",
 CellChangeTimes->{{3.86992935550829*^9, 3.8699296046254745`*^9}, {
   3.8699297051069317`*^9, 3.8699297935105214`*^9}, {3.8699303022220964`*^9, 
   3.8699303053945436`*^9}, {3.869930364709872*^9, 3.8699303780559673`*^9}, {
   3.869930415349881*^9, 3.8699304222495356`*^9}, {3.869930543234624*^9, 
   3.8699305564177957`*^9}, {3.870445935388152*^9, 3.8704459421141844`*^9}, {
   3.870446036413415*^9, 3.8704460746742964`*^9}, {3.870446108149297*^9, 
   3.8704462254651084`*^9}, {3.870449323424772*^9, 3.8704493338923545`*^9}, {
   3.8707914142134047`*^9, 3.870791461601754*^9}, {3.870791492468051*^9, 
   3.8707917113159323`*^9}, {3.870791892818332*^9, 3.8707919404634004`*^9}, {
   3.8707919782206*^9, 3.8707922604680986`*^9}, {3.8707923212050514`*^9, 
   3.870792536948143*^9}, {3.8708073275724993`*^9, 3.8708075928592253`*^9}, {
   3.870807672120935*^9, 3.870807839713446*^9}, 3.870807873344798*^9, {
   3.8708079357641497`*^9, 3.8708080901326575`*^9}, {3.8708081219223423`*^9, 
   3.8708081408023105`*^9}, {3.870808178482498*^9, 3.8708081846137457`*^9}, {
   3.870810052741672*^9, 3.8708100620727015`*^9}, {3.87084675099984*^9, 
   3.8708467558564687`*^9}, {3.870846791209337*^9, 3.8708468515456376`*^9}, {
   3.8708470113522024`*^9, 3.87084703283657*^9}, 3.8715415759200926`*^9, {
   3.8715416376339397`*^9, 3.8715416379964848`*^9}, {3.871544847785653*^9, 
   3.8715449363488817`*^9}, {3.871544973487644*^9, 3.871545025269394*^9}, {
   3.8715450565675783`*^9, 3.871545106033974*^9}, {3.871545142216778*^9, 
   3.8715451981246014`*^9}, {3.8715456350386567`*^9, 
   3.8715457154312696`*^9}, {3.8722601193752685`*^9, 3.87226012181335*^9}, {
   3.872260411423891*^9, 3.872260455602188*^9}, {3.874581080620665*^9, 
   3.874581081431513*^9}, {3.874581149789016*^9, 3.874581178132687*^9}, 
   3.8745814534611626`*^9, 3.87458697466521*^9, {3.874587287459686*^9, 
   3.8745873303715563`*^9}, {3.8745874281053667`*^9, 3.8745874439065*^9}, {
   3.8745874926420307`*^9, 3.874587502189788*^9}, {3.8759683677609253`*^9, 
   3.8759683833583884`*^9}},ExpressionUUID->"bdca5098-eb04-4a88-9ab4-\
6d2a6b5e32bc"]
}, Closed]],

Cell[CellGroupData[{

Cell["Evo-only", "Section",
 CellChangeTimes->{{3.871540707288454*^9, 3.871540709554634*^9}, {
  3.8759678203078117`*^9, 3.875967825317093*^9}, {3.8759678714119835`*^9, 
  3.8759678731809816`*^9}},ExpressionUUID->"47ceee60-f5b1-4f85-8e4d-\
08d0b833fba0"],

Cell[BoxData[
 RowBox[{
  RowBox[{
   RowBox[{"V", "[", "z_", "]"}], ":=", "1"}], ";"}]], "Input",
 CellChangeTimes->{{3.870807200144476*^9, 3.8708072063530064`*^9}},
 CellLabel->"In[1]:=",ExpressionUUID->"44082663-fa94-415a-9278-a5f6b201c3f4"],

Cell[BoxData[
 RowBox[{
  RowBox[{
   RowBox[{"V", "[", "z_", "]"}], ":=", 
   RowBox[{"Exp", "[", 
    RowBox[{
     RowBox[{"-", "\[Epsilon]"}], "/", 
     RowBox[{"(", 
      RowBox[{"\[Epsilon]", "+", "z"}], ")"}]}], "]"}]}], ";"}]], "Input",
 CellChangeTimes->{3.870807195342965*^9},
 CellLabel->"In[1]:=",ExpressionUUID->"ad832fe2-a141-49fe-be68-9eb9b6c2fd63"],

Cell[BoxData[
 RowBox[{
  RowBox[{
   RowBox[{"dzdt", "[", 
    RowBox[{"nf_", ",", "nm_", ",", "p_", ",", "z_"}], "]"}], ":=", 
   RowBox[{
    SuperscriptBox["\[Sigma]", "2"], 
    RowBox[{"V", "[", "z", "]"}], 
    RowBox[{"(", 
     RowBox[{
      FractionBox[
       RowBox[{"1", "-", "z"}], 
       RowBox[{
        RowBox[{"1", "/", "a"}], "+", 
        RowBox[{
         SuperscriptBox["\[Sigma]", "2"], 
         RowBox[{"V", "[", "z", "]"}]}]}]], "-", 
      FractionBox[
       RowBox[{"p", " ", "s"}], 
       RowBox[{"1", "+", 
        RowBox[{"th", 
         RowBox[{"(", 
          RowBox[{
           RowBox[{"b", " ", "nf"}], "+", 
           RowBox[{
            RowBox[{"(", 
             RowBox[{"b", "+", 
              RowBox[{"s", " ", "z"}]}], ")"}], "nm"}]}], ")"}]}]}]]}], 
     ")"}]}]}], ";"}]], "Input",
 CellChangeTimes->{{3.8699289760729895`*^9, 3.869929092217861*^9}, {
  3.86992914783857*^9, 3.8699291825308323`*^9}, {3.8699292154763536`*^9, 
  3.8699292195203357`*^9}, {3.870445908510502*^9, 3.870445910749895*^9}, {
  3.8704459972035685`*^9, 3.8704460222884655`*^9}, {3.870446088904487*^9, 
  3.870446097637407*^9}, {3.870447877356695*^9, 3.8704478936956434`*^9}, {
  3.870791243106062*^9, 3.8707912975306644`*^9}, {3.8707922753043427`*^9, 
  3.870792309524541*^9}, {3.870807190331052*^9, 3.8708072418793674`*^9}, {
  3.870807880392527*^9, 3.870807888056301*^9}, {3.8721711101909857`*^9, 
  3.8721711179179134`*^9}},
 CellLabel->"In[2]:=",ExpressionUUID->"48b01a5c-01ba-4546-b354-e33a2db7dbac"],

Cell[BoxData[{
 RowBox[{
  RowBox[{"r", "=", "2"}], ";"}], "\[IndentingNewLine]", 
 RowBox[{
  RowBox[{"th", "=", "0.5"}], ";"}], "\[IndentingNewLine]", 
 RowBox[{
  RowBox[{"b", "=", "5"}], ";"}], "\[IndentingNewLine]", 
 RowBox[{
  RowBox[{"s", "=", "5"}], ";"}], "\[IndentingNewLine]", 
 RowBox[{
  RowBox[{"a", "=", "5"}], ";"}], "\[IndentingNewLine]", 
 RowBox[{
  RowBox[{"\[Sigma]", "=", "0.1"}], ";"}], "\[IndentingNewLine]", 
 RowBox[{
  RowBox[{"\[Epsilon]", "=", 
   RowBox[{"10", "^", 
    RowBox[{"-", "3"}]}]}], ";"}], "\[IndentingNewLine]", 
 RowBox[{
  RowBox[{"nf", "=", 
   RowBox[{"nm", "=", "0.4"}]}], ";"}], "\[IndentingNewLine]", 
 RowBox[{
  RowBox[{"p", "=", "0.1"}], ";"}], "\[IndentingNewLine]", 
 RowBox[{
  RowBox[{"tmax", "=", "200"}], ";"}], "\[IndentingNewLine]", 
 RowBox[{
  RowBox[{"sol", "=", 
   RowBox[{"NDSolve", "[", 
    RowBox[{
     RowBox[{"{", "\[IndentingNewLine]", 
      RowBox[{
       RowBox[{
        RowBox[{
         RowBox[{"z", "'"}], "[", "t", "]"}], "\[Equal]", 
        RowBox[{"dzdt", "[", 
         RowBox[{"nf", ",", "nm", ",", "p", ",", 
          RowBox[{"z", "[", "t", "]"}]}], "]"}]}], ",", "\[IndentingNewLine]", 
       RowBox[{
        RowBox[{"z", "[", "0", "]"}], "\[Equal]", "0.5"}]}], "}"}], 
     "\[IndentingNewLine]", ",", "\[IndentingNewLine]", "z", 
     "\[IndentingNewLine]", ",", "\[IndentingNewLine]", 
     RowBox[{"{", 
      RowBox[{"t", ",", "0", ",", "tmax"}], "}"}]}], "\[IndentingNewLine]", 
    "]"}]}], ";"}], "\[IndentingNewLine]", 
 RowBox[{"Plot", "[", 
  RowBox[{
   RowBox[{"Evaluate", "[", 
    RowBox[{
     RowBox[{"z", "[", "t", "]"}], "/.", "sol"}], "]"}], ",", 
   RowBox[{"{", 
    RowBox[{"t", ",", "0", ",", "tmax"}], "}"}], ",", 
   RowBox[{"PlotStyle", "\[Rule]", 
    RowBox[{"{", "Blue", "}"}]}], ",", 
   RowBox[{"PlotLegends", "\[Rule]", 
    RowBox[{"{", "\"\<Display\>\"", "}"}]}], ",", 
   RowBox[{"PlotRange", "->", 
    RowBox[{"{", 
     RowBox[{"0", ",", "1"}], "}"}]}]}], "]"}]}], "Input",
 CellChangeTimes->{{3.86992935550829*^9, 3.8699296046254745`*^9}, {
   3.8699297051069317`*^9, 3.8699297935105214`*^9}, {3.8699303022220964`*^9, 
   3.8699303053945436`*^9}, {3.869930364709872*^9, 3.8699303780559673`*^9}, {
   3.869930415349881*^9, 3.8699304222495356`*^9}, {3.869930543234624*^9, 
   3.8699305564177957`*^9}, {3.870445935388152*^9, 3.8704459421141844`*^9}, {
   3.870446036413415*^9, 3.8704460746742964`*^9}, {3.870446108149297*^9, 
   3.8704462254651084`*^9}, {3.870449323424772*^9, 3.8704493338923545`*^9}, {
   3.8707914142134047`*^9, 3.870791461601754*^9}, {3.870791492468051*^9, 
   3.8707917113159323`*^9}, {3.870791892818332*^9, 3.8707919404634004`*^9}, {
   3.8707919782206*^9, 3.8707922604680986`*^9}, {3.8707923212050514`*^9, 
   3.870792536948143*^9}, {3.8708073275724993`*^9, 3.8708075928592253`*^9}, {
   3.870807672120935*^9, 3.870807839713446*^9}, 3.870807873344798*^9, {
   3.8708079357641497`*^9, 3.8708080901326575`*^9}, {3.8708081219223423`*^9, 
   3.8708081408023105`*^9}, {3.870808178482498*^9, 3.8708081846137457`*^9}, {
   3.870810052741672*^9, 3.8708100620727015`*^9}, {3.87084675099984*^9, 
   3.8708467558564687`*^9}, {3.870846791209337*^9, 3.8708468515456376`*^9}, {
   3.8708470113522024`*^9, 3.87084703283657*^9}, 3.8715415759200926`*^9, {
   3.8715416376339397`*^9, 3.8715416379964848`*^9}, {3.871544847785653*^9, 
   3.8715449363488817`*^9}, {3.871544973487644*^9, 3.871545025269394*^9}, {
   3.8715450565675783`*^9, 3.871545106033974*^9}, {3.871545142216778*^9, 
   3.8715451981246014`*^9}, {3.8715456350386567`*^9, 
   3.8715457154312696`*^9}, {3.8722601193752685`*^9, 3.87226012181335*^9}, {
   3.872260411423891*^9, 3.872260455602188*^9}, {3.874581080620665*^9, 
   3.874581081431513*^9}, {3.874581149789016*^9, 3.874581178132687*^9}, 
   3.8745814534611626`*^9, 3.87458697466521*^9, {3.874587287459686*^9, 
   3.8745873303715563`*^9}, {3.8745874281053667`*^9, 3.8745874439065*^9}, {
   3.8745874926420307`*^9, 3.874587502189788*^9}, {3.8759680063409243`*^9, 
   3.875968073988578*^9}, {3.8759682115086083`*^9, 3.875968233173725*^9}},
 CellLabel->"In[51]:=",ExpressionUUID->"cd138710-364b-4a39-9c7d-aa2c21ba1afe"]
}, Closed]],

Cell[CellGroupData[{

Cell["Eco-only", "Section",
 CellChangeTimes->{{3.871540707288454*^9, 3.871540709554634*^9}, {
   3.8759678203078117`*^9, 3.875967825317093*^9}, {3.8759678714119835`*^9, 
   3.8759678731809816`*^9}, 
   3.8759681011004972`*^9},ExpressionUUID->"20aa64c4-71d3-468a-ac94-\
95a73a9cfc81"],

Cell[BoxData[
 RowBox[{
  RowBox[{
   RowBox[{"V", "[", "z_", "]"}], ":=", "1"}], ";"}]], "Input",
 CellChangeTimes->{{3.870807200144476*^9, 3.8708072063530064`*^9}},
 CellLabel->"In[93]:=",ExpressionUUID->"e7035483-05e8-4a13-a2ac-0044c1565bed"],

Cell[BoxData[
 RowBox[{
  RowBox[{
   RowBox[{"V", "[", "z_", "]"}], ":=", 
   RowBox[{"Exp", "[", 
    RowBox[{
     RowBox[{"-", "\[Epsilon]"}], "/", 
     RowBox[{"(", 
      RowBox[{"\[Epsilon]", "+", "z"}], ")"}]}], "]"}]}], ";"}]], "Input",
 CellChangeTimes->{3.870807195342965*^9},
 CellLabel->"In[94]:=",ExpressionUUID->"fdc03f0c-97b0-4deb-8f61-696bf87e844e"],

Cell[BoxData[{
 RowBox[{
  RowBox[{
   RowBox[{"dFdt", "[", 
    RowBox[{"nf_", ",", "nm_", ",", "p_", ",", "z_"}], "]"}], ":=", 
   RowBox[{
    RowBox[{"r", " ", "nf", 
     RowBox[{"(", 
      RowBox[{"1", "-", "nf", "-", "nm"}], ")"}]}], "-", 
    FractionBox[
     RowBox[{"b", " ", "nf", " ", "p"}], 
     RowBox[{"1", "+", 
      RowBox[{"th", 
       RowBox[{"(", 
        RowBox[{
         RowBox[{"b", " ", "nf"}], "+", 
         RowBox[{
          RowBox[{"(", 
           RowBox[{"b", "+", 
            RowBox[{"s", " ", "z"}]}], ")"}], "nm"}]}], ")"}]}]}]]}]}], 
  ";"}], "\[IndentingNewLine]", 
 RowBox[{
  RowBox[{
   RowBox[{"dMdt", "[", 
    RowBox[{"nf_", ",", "nm_", ",", "p_", ",", "z_"}], "]"}], ":=", 
   RowBox[{
    RowBox[{"r", " ", "nf", 
     RowBox[{"(", 
      RowBox[{"1", "-", "nf", "-", "nm"}], ")"}]}], "-", 
    FractionBox[
     RowBox[{
      RowBox[{"(", 
       RowBox[{"b", "+", 
        RowBox[{"s", " ", "z"}]}], ")"}], " ", "nm", " ", "p"}], 
     RowBox[{"1", "+", 
      RowBox[{"th", 
       RowBox[{"(", 
        RowBox[{
         RowBox[{"b", " ", "nf"}], "+", 
         RowBox[{
          RowBox[{"(", 
           RowBox[{"b", "+", 
            RowBox[{"s", " ", "z"}]}], ")"}], "nm"}]}], ")"}]}]}]]}]}], 
  ";"}], "\[IndentingNewLine]", 
 RowBox[{
  RowBox[{
   RowBox[{"dpdt", "[", 
    RowBox[{"nf_", ",", "nm_", ",", "p_", ",", "z_"}], "]"}], ":=", 
   RowBox[{
    RowBox[{"c", 
     FractionBox[
      RowBox[{"p", " ", 
       RowBox[{"(", 
        RowBox[{
         RowBox[{"b", " ", 
          RowBox[{"(", 
           RowBox[{"nf", "+", "nm"}], ")"}]}], "+", 
         RowBox[{"nm", " ", "s", " ", "z"}]}], ")"}]}], 
      RowBox[{"1", "+", 
       RowBox[{"th", 
        RowBox[{"(", 
         RowBox[{
          RowBox[{"b", " ", "nf"}], "+", 
          RowBox[{
           RowBox[{"(", 
            RowBox[{"b", "+", 
             RowBox[{"s", " ", "z"}]}], ")"}], "nm"}]}], ")"}]}]}]]}], "-", 
    RowBox[{"m", " ", "p"}]}]}], ";"}]}], "Input",
 CellChangeTimes->{{3.8699289760729895`*^9, 3.869929092217861*^9}, {
   3.86992914783857*^9, 3.8699291825308323`*^9}, {3.8699292154763536`*^9, 
   3.8699292195203357`*^9}, {3.870445908510502*^9, 3.870445910749895*^9}, {
   3.8704459972035685`*^9, 3.8704460222884655`*^9}, {3.870446088904487*^9, 
   3.870446097637407*^9}, {3.870447877356695*^9, 3.8704478936956434`*^9}, {
   3.870791243106062*^9, 3.8707912975306644`*^9}, {3.8707922753043427`*^9, 
   3.870792309524541*^9}, {3.870807190331052*^9, 3.8708072418793674`*^9}, {
   3.870807880392527*^9, 3.870807888056301*^9}, 3.8721715161262875`*^9, 
   3.8721722205535655`*^9},
 CellLabel->"In[95]:=",ExpressionUUID->"43202252-9350-4cc0-9c5a-0948eb416605"],

Cell[BoxData[{
 RowBox[{
  RowBox[{"r", "=", "2"}], ";"}], "\[IndentingNewLine]", 
 RowBox[{
  RowBox[{"th", "=", "0.5"}], ";"}], "\[IndentingNewLine]", 
 RowBox[{
  RowBox[{"b", "=", "5"}], ";"}], "\[IndentingNewLine]", 
 RowBox[{
  RowBox[{"s", "=", "5"}], ";"}], "\[IndentingNewLine]", 
 RowBox[{
  RowBox[{"a", "=", "0.3"}], ";"}], "\[IndentingNewLine]", 
 RowBox[{
  RowBox[{"c", "=", "0.1"}], ";"}], "\[IndentingNewLine]", 
 RowBox[{
  RowBox[{"m", "=", "0.1"}], ";"}], "\[IndentingNewLine]", 
 RowBox[{
  RowBox[{"z", "=", "0.5"}], ";"}], "\[IndentingNewLine]", 
 RowBox[{
  RowBox[{"\[Epsilon]", "=", 
   RowBox[{"10", "^", 
    RowBox[{"-", "3"}]}]}], ";"}], "\[IndentingNewLine]", 
 RowBox[{
  RowBox[{"tmax", "=", "200"}], ";"}], "\[IndentingNewLine]", 
 RowBox[{
  RowBox[{"sol", "=", 
   RowBox[{"NDSolve", "[", 
    RowBox[{
     RowBox[{"{", "\[IndentingNewLine]", 
      RowBox[{
       RowBox[{
        RowBox[{
         RowBox[{"nf", "'"}], "[", "t", "]"}], "\[Equal]", 
        RowBox[{"dFdt", "[", 
         RowBox[{
          RowBox[{"nf", "[", "t", "]"}], ",", 
          RowBox[{"nm", "[", "t", "]"}], ",", 
          RowBox[{"p", "[", "t", "]"}], ",", "z"}], "]"}]}], ",", 
       "\[IndentingNewLine]", 
       RowBox[{
        RowBox[{
         RowBox[{"nm", "'"}], "[", "t", "]"}], "\[Equal]", 
        RowBox[{"dMdt", "[", 
         RowBox[{
          RowBox[{"nf", "[", "t", "]"}], ",", 
          RowBox[{"nm", "[", "t", "]"}], ",", 
          RowBox[{"p", "[", "t", "]"}], ",", "z"}], "]"}]}], ",", 
       "\[IndentingNewLine]", 
       RowBox[{
        RowBox[{
         RowBox[{"p", "'"}], "[", "t", "]"}], "\[Equal]", 
        RowBox[{"dpdt", "[", 
         RowBox[{
          RowBox[{"nf", "[", "t", "]"}], ",", 
          RowBox[{"nm", "[", "t", "]"}], ",", 
          RowBox[{"p", "[", "t", "]"}], ",", "z"}], "]"}]}], ",", 
       "\[IndentingNewLine]", 
       RowBox[{
        RowBox[{"nf", "[", "0", "]"}], "\[Equal]", "0.25"}], ",", 
       "\[IndentingNewLine]", 
       RowBox[{
        RowBox[{"nm", "[", "0", "]"}], "\[Equal]", "0.25"}], ",", 
       "\[IndentingNewLine]", 
       RowBox[{
        RowBox[{"p", "[", "0", "]"}], "\[Equal]", "0.05"}]}], 
      "\[IndentingNewLine]", "}"}], "\[IndentingNewLine]", ",", 
     "\[IndentingNewLine]", 
     RowBox[{"{", 
      RowBox[{"nf", ",", "nm", ",", "p"}], "}"}], "\[IndentingNewLine]", ",", 
     "\[IndentingNewLine]", 
     RowBox[{"{", 
      RowBox[{"t", ",", "0", ",", "tmax"}], "}"}]}], "\[IndentingNewLine]", 
    "]"}]}], ";"}], "\[IndentingNewLine]", 
 RowBox[{"Plot", "[", 
  RowBox[{
   RowBox[{"Evaluate", "[", 
    RowBox[{
     RowBox[{"{", 
      RowBox[{
       RowBox[{"nf", "[", "t", "]"}], ",", 
       RowBox[{"nm", "[", "t", "]"}], ",", 
       RowBox[{"p", "[", "t", "]"}]}], "}"}], "/.", "sol"}], "]"}], ",", 
   RowBox[{"{", 
    RowBox[{"t", ",", "0", ",", "tmax"}], "}"}], ",", 
   RowBox[{"PlotStyle", "\[Rule]", 
    RowBox[{"{", 
     RowBox[{
      RowBox[{"Darker", "@", "Green"}], ",", 
      RowBox[{"Directive", "[", 
       RowBox[{
        RowBox[{"Darker", "@", "Green"}], ",", "Dashed"}], "]"}], ",", 
      "Black"}], "}"}]}], ",", 
   RowBox[{"PlotLegends", "\[Rule]", 
    RowBox[{"{", 
     RowBox[{
     "\"\<Females\>\"", ",", "\"\<Males\>\"", ",", "\"\<Predators\>\""}], 
     "}"}]}]}], "]"}]}], "Input",
 CellChangeTimes->{{3.86992935550829*^9, 3.8699296046254745`*^9}, {
   3.8699297051069317`*^9, 3.8699297935105214`*^9}, {3.8699303022220964`*^9, 
   3.8699303053945436`*^9}, {3.869930364709872*^9, 3.8699303780559673`*^9}, {
   3.869930415349881*^9, 3.8699304222495356`*^9}, {3.869930543234624*^9, 
   3.8699305564177957`*^9}, {3.870445935388152*^9, 3.8704459421141844`*^9}, {
   3.870446036413415*^9, 3.8704460746742964`*^9}, {3.870446108149297*^9, 
   3.8704462254651084`*^9}, {3.870449323424772*^9, 3.8704493338923545`*^9}, {
   3.8707914142134047`*^9, 3.870791461601754*^9}, {3.870791492468051*^9, 
   3.8707917113159323`*^9}, {3.870791892818332*^9, 3.8707919404634004`*^9}, {
   3.8707919782206*^9, 3.8707922604680986`*^9}, {3.8707923212050514`*^9, 
   3.870792536948143*^9}, {3.8708073275724993`*^9, 3.8708075928592253`*^9}, {
   3.870807672120935*^9, 3.870807839713446*^9}, 3.870807873344798*^9, {
   3.8708079357641497`*^9, 3.8708080901326575`*^9}, {3.8708081219223423`*^9, 
   3.8708081408023105`*^9}, {3.870808178482498*^9, 3.8708081846137457`*^9}, {
   3.870810052741672*^9, 3.8708100620727015`*^9}, {3.87084675099984*^9, 
   3.8708467558564687`*^9}, {3.870846791209337*^9, 3.8708468515456376`*^9}, {
   3.8708470113522024`*^9, 3.87084703283657*^9}, 3.8715415759200926`*^9, {
   3.8715416376339397`*^9, 3.8715416379964848`*^9}, {3.871544847785653*^9, 
   3.8715449363488817`*^9}, {3.871544973487644*^9, 3.871545025269394*^9}, {
   3.8715450565675783`*^9, 3.871545106033974*^9}, {3.871545142216778*^9, 
   3.8715451981246014`*^9}, {3.8715456350386567`*^9, 
   3.8715457154312696`*^9}, {3.8722601193752685`*^9, 3.87226012181335*^9}, {
   3.872260411423891*^9, 3.872260455602188*^9}, {3.874581080620665*^9, 
   3.874581081431513*^9}, {3.874581149789016*^9, 3.874581178132687*^9}, 
   3.8745814534611626`*^9, 3.87458697466521*^9, {3.874587287459686*^9, 
   3.8745873303715563`*^9}, {3.8745874281053667`*^9, 3.8745874439065*^9}, {
   3.8745874926420307`*^9, 3.874587502189788*^9}, {3.8759681056062984`*^9, 
   3.875968132837047*^9}, {3.8759682450057836`*^9, 3.875968246222578*^9}},
 CellLabel->"In[98]:=",ExpressionUUID->"44ec64db-57e0-466f-baf9-bd78d6732f80"]
}, Closed]],

Cell[CellGroupData[{

Cell["Example analysis", "Section",
 CellChangeTimes->{{3.871540707288454*^9, 3.871540709554634*^9}, {
  3.8759678203078117`*^9, 3.875967825317093*^9}, {3.875969489200039*^9, 
  3.8759694910556087`*^9}},ExpressionUUID->"048532a4-99f6-4d73-b5e4-\
7ea778577a4f"],

Cell[CellGroupData[{

Cell["Generate data", "Subsection",
 CellChangeTimes->{{3.875969564839379*^9, 
  3.8759695662237864`*^9}},ExpressionUUID->"dd76b550-e5c6-40d3-834a-\
749086478c89"],

Cell[BoxData[
 RowBox[{
  RowBox[{"(*", " ", 
   RowBox[{"set", " ", "eco", " ", "evo", " ", "equations"}], " ", "*)"}], 
  "\n", 
  RowBox[{
   RowBox[{
    RowBox[{
     RowBox[{"dFdt", "[", 
      RowBox[{"nf_", ",", "nm_", ",", "p_", ",", "z_"}], "]"}], ":=", 
     RowBox[{
      RowBox[{"r", " ", "nf", 
       RowBox[{"(", 
        RowBox[{"1", "-", "nf", "-", "nm"}], ")"}]}], "-", 
      RowBox[{
       RowBox[{"(", 
        RowBox[{"b", " ", "nf", " ", "p"}], ")"}], "/", 
       RowBox[{"(", 
        RowBox[{"1", "+", 
         RowBox[{"th", 
          RowBox[{"(", 
           RowBox[{
            RowBox[{"b", " ", "nf"}], "+", 
            RowBox[{
             RowBox[{"(", 
              RowBox[{"b", "+", 
               RowBox[{"s", " ", "z"}]}], ")"}], "nm"}]}], ")"}]}]}], 
        ")"}]}]}]}], ";"}], "\n", 
   RowBox[{
    RowBox[{
     RowBox[{"dMdt", "[", 
      RowBox[{"nf_", ",", "nm_", ",", "p_", ",", "z_"}], "]"}], ":=", 
     RowBox[{
      RowBox[{"r", " ", "nf", 
       RowBox[{"(", 
        RowBox[{"1", "-", "nf", "-", "nm"}], ")"}]}], "-", 
      RowBox[{
       RowBox[{"(", 
        RowBox[{
         RowBox[{"(", 
          RowBox[{"b", "+", 
           RowBox[{"s", " ", "z"}]}], ")"}], " ", "nm", " ", "p"}], ")"}], 
       "/", 
       RowBox[{"(", 
        RowBox[{"1", "+", 
         RowBox[{"th", 
          RowBox[{"(", 
           RowBox[{
            RowBox[{"b", " ", "nf"}], "+", 
            RowBox[{
             RowBox[{"(", 
              RowBox[{"b", "+", 
               RowBox[{"s", " ", "z"}]}], ")"}], "nm"}]}], ")"}]}]}], 
        ")"}]}]}]}], ";"}], "\n", 
   RowBox[{
    RowBox[{
     RowBox[{"dpdt", "[", 
      RowBox[{"nf_", ",", "nm_", ",", "p_", ",", "z_"}], "]"}], ":=", 
     RowBox[{
      RowBox[{"c", " ", 
       RowBox[{
        RowBox[{"(", 
         RowBox[{"p", " ", 
          RowBox[{"(", 
           RowBox[{
            RowBox[{"b", " ", 
             RowBox[{"(", 
              RowBox[{"nf", "+", "nm"}], ")"}]}], "+", 
            RowBox[{"nm", " ", "s", " ", "z"}]}], ")"}]}], ")"}], "/", 
        RowBox[{"(", 
         RowBox[{"1", "+", 
          RowBox[{"th", 
           RowBox[{"(", 
            RowBox[{
             RowBox[{"b", " ", "nf"}], "+", 
             RowBox[{
              RowBox[{"(", 
               RowBox[{"b", "+", 
                RowBox[{"s", " ", "z"}]}], ")"}], "nm"}]}], ")"}]}]}], 
         ")"}]}]}], "-", 
      RowBox[{"m", " ", "p"}]}]}], ";"}], "\n", 
   RowBox[{
    RowBox[{
     RowBox[{"dzdt", "[", 
      RowBox[{"nf_", ",", "nm_", ",", "p_", ",", "z_"}], "]"}], ":=", 
     RowBox[{
      RowBox[{"\[Sigma]", "^", "2"}], " ", 
      RowBox[{"(", 
       RowBox[{
        RowBox[{
         RowBox[{"(", 
          RowBox[{"1", "-", "z"}], ")"}], "/", 
         RowBox[{"(", 
          RowBox[{
           RowBox[{"1", "/", "a"}], "+", 
           RowBox[{"\[Sigma]", "^", "2"}]}], ")"}]}], "-", 
        RowBox[{
         RowBox[{"(", 
          RowBox[{"p", " ", "s"}], ")"}], "/", 
         RowBox[{"(", 
          RowBox[{"1", "+", 
           RowBox[{"th", 
            RowBox[{"(", 
             RowBox[{
              RowBox[{"b", " ", "nf"}], "+", 
              RowBox[{
               RowBox[{"(", 
                RowBox[{"b", "+", 
                 RowBox[{"s", " ", "z"}]}], ")"}], "nm"}]}], ")"}]}]}], 
          ")"}]}]}], ")"}]}]}], ";"}], "\n", "\n", 
   RowBox[{"(*", " ", 
    RowBox[{
    "solve", " ", "for", " ", "equilibria", " ", "and", " ", "keep", " ", 
     "only", " ", "the", " ", "last", " ", "two", " ", 
     RowBox[{"(", "nontrivial", ")"}]}], " ", "*)"}], "\n", 
   RowBox[{
    RowBox[{"eqs", "=", 
     RowBox[{"Simplify", "[", 
      RowBox[{"Solve", "[", 
       RowBox[{
        RowBox[{
         RowBox[{
          RowBox[{"dFdt", "[", 
           RowBox[{"nf", ",", "nm", ",", "p", ",", "z"}], "]"}], "==", "0"}], 
         "&&", 
         RowBox[{
          RowBox[{"dMdt", "[", 
           RowBox[{"nf", ",", "nm", ",", "p", ",", "z"}], "]"}], "==", "0"}], 
         "&&", 
         RowBox[{
          RowBox[{"dpdt", "[", 
           RowBox[{"nf", ",", "nm", ",", "p", ",", "z"}], "]"}], "==", "0"}], 
         "&&", 
         RowBox[{
          RowBox[{"dzdt", "[", 
           RowBox[{"nf", ",", "nm", ",", "p", ",", "z"}], "]"}], "==", 
          "0"}]}], ",", 
        RowBox[{"{", 
         RowBox[{"nf", ",", "nm", ",", "p", ",", "z"}], "}"}]}], "]"}], 
      "]"}]}], ";"}], "\n", 
   RowBox[{
    RowBox[{"eqs", "=", 
     RowBox[{
      RowBox[{"Values", "[", "eqs", "]"}], "[", 
      RowBox[{"[", 
       RowBox[{"{", 
        RowBox[{"5", ",", "6"}], "}"}], "]"}], "]"}]}], ";"}], "\n", "\n", 
   RowBox[{"(*", " ", 
    RowBox[{
    "reset", " ", "equations", " ", "with", " ", "bounded", " ", "genetic", 
     " ", "variation"}], " ", "*)"}], "\n", 
   RowBox[{
    RowBox[{"Clear", "[", 
     RowBox[{"dFdt", ",", "dMdt", ",", "dpdt", ",", "dzdt"}], "]"}], ";"}], 
   "\n", 
   RowBox[{
    RowBox[{
     RowBox[{"dFdt", "[", 
      RowBox[{"nf_", ",", "nm_", ",", "p_", ",", "z_"}], "]"}], ":=", 
     RowBox[{
      RowBox[{"r", " ", "nf", 
       RowBox[{"(", 
        RowBox[{"1", "-", "nf", "-", "nm"}], ")"}]}], "-", 
      RowBox[{
       RowBox[{"(", 
        RowBox[{"b", " ", "nf", " ", "p"}], ")"}], "/", 
       RowBox[{"(", 
        RowBox[{"1", "+", 
         RowBox[{"th", 
          RowBox[{"(", 
           RowBox[{
            RowBox[{"b", " ", "nf"}], "+", 
            RowBox[{
             RowBox[{"(", 
              RowBox[{"b", "+", 
               RowBox[{"s", " ", "z"}]}], ")"}], "nm"}]}], ")"}]}]}], 
        ")"}]}]}]}], ";"}], "\n", 
   RowBox[{
    RowBox[{
     RowBox[{"dMdt", "[", 
      RowBox[{"nf_", ",", "nm_", ",", "p_", ",", "z_"}], "]"}], ":=", 
     RowBox[{
      RowBox[{"r", " ", "nf", 
       RowBox[{"(", 
        RowBox[{"1", "-", "nf", "-", "nm"}], ")"}]}], "-", 
      RowBox[{
       RowBox[{"(", 
        RowBox[{
         RowBox[{"(", 
          RowBox[{"b", "+", 
           RowBox[{"s", " ", "z"}]}], ")"}], " ", "nm", " ", "p"}], ")"}], 
       "/", 
       RowBox[{"(", 
        RowBox[{"1", "+", 
         RowBox[{"th", 
          RowBox[{"(", 
           RowBox[{
            RowBox[{"b", " ", "nf"}], "+", 
            RowBox[{
             RowBox[{"(", 
              RowBox[{"b", "+", 
               RowBox[{"s", " ", "z"}]}], ")"}], "nm"}]}], ")"}]}]}], 
        ")"}]}]}]}], ";"}], "\n", 
   RowBox[{
    RowBox[{
     RowBox[{"dpdt", "[", 
      RowBox[{"nf_", ",", "nm_", ",", "p_", ",", "z_"}], "]"}], ":=", 
     RowBox[{
      RowBox[{"c", " ", 
       RowBox[{
        RowBox[{"(", 
         RowBox[{"p", " ", 
          RowBox[{"(", 
           RowBox[{
            RowBox[{"b", " ", 
             RowBox[{"(", 
              RowBox[{"nf", "+", "nm"}], ")"}]}], "+", 
            RowBox[{"nm", " ", "s", " ", "z"}]}], ")"}]}], ")"}], "/", 
        RowBox[{"(", 
         RowBox[{"1", "+", 
          RowBox[{"th", 
           RowBox[{"(", 
            RowBox[{
             RowBox[{"b", " ", "nf"}], "+", 
             RowBox[{
              RowBox[{"(", 
               RowBox[{"b", "+", 
                RowBox[{"s", " ", "z"}]}], ")"}], "nm"}]}], ")"}]}]}], 
         ")"}]}]}], "-", 
      RowBox[{"m", " ", "p"}]}]}], ";"}], "\n", 
   RowBox[{
    RowBox[{
     RowBox[{"dzdt", "[", 
      RowBox[{"nf_", ",", "nm_", ",", "p_", ",", "z_"}], "]"}], ":=", 
     RowBox[{
      RowBox[{"\[Sigma]", "^", "2"}], " ", 
      RowBox[{"Exp", "[", 
       RowBox[{
        RowBox[{"-", "\[Epsilon]"}], "/", 
        RowBox[{"(", 
         RowBox[{"\[Epsilon]", "+", "z"}], ")"}]}], "]"}], 
      RowBox[{"(", 
       RowBox[{
        RowBox[{
         RowBox[{"(", 
          RowBox[{"1", "-", "z"}], ")"}], "/", 
         RowBox[{"(", 
          RowBox[{
           RowBox[{"1", "/", "a"}], "+", 
           RowBox[{
            RowBox[{"\[Sigma]", "^", "2"}], " ", 
            RowBox[{"Exp", "[", 
             RowBox[{
              RowBox[{"-", "\[Epsilon]"}], "/", 
              RowBox[{"(", 
               RowBox[{"\[Epsilon]", "+", "z"}], ")"}]}], "]"}]}]}], ")"}]}], 
        "-", 
        RowBox[{
         RowBox[{"(", 
          RowBox[{"p", " ", "s"}], ")"}], "/", 
         RowBox[{"(", 
          RowBox[{"1", "+", 
           RowBox[{"th", 
            RowBox[{"(", 
             RowBox[{
              RowBox[{"b", " ", "nf"}], "+", 
              RowBox[{
               RowBox[{"(", 
                RowBox[{"b", "+", 
                 RowBox[{"s", " ", "z"}]}], ")"}], "nm"}]}], ")"}]}]}], 
          ")"}]}]}], ")"}]}]}], ";"}], "\n", "\n", 
   RowBox[{"(*", " ", 
    RowBox[{"install", " ", "EcoEvo", " ", "package"}], " ", "*)"}], "\n", 
   RowBox[{
    RowBox[{"PacletInstall", "[", 
     RowBox[{"\"\<EcoEvo\>\"", ",", 
      RowBox[{
      "\"\<Site\>\"", "->", 
       "\"\<http://raw.githubusercontent.com/cklausme/EcoEvo/master\>\""}]}], 
     "]"}], ";"}], "\n", 
   RowBox[{
    RowBox[{"Needs", "[", "\"\<EcoEvo`\>\"", "]"}], ";"}], "\n", "\n", 
   RowBox[{"(*", " ", 
    RowBox[{"determine", " ", "if", " ", "display", " ", "is", " ", "lost"}], 
    " ", "*)"}], "\n", 
   RowBox[{
    RowBox[{"notrait", ":=", 
     RowBox[{"If", "[", 
      RowBox[{"(*", " ", 
       RowBox[{
        RowBox[{"selection", " ", "gradient"}], " ", "<", " ", 
        RowBox[{"0", " ", "at", " ", 
         RowBox[{"eq", "."}]}]}], " ", "*)"}], 
      RowBox[{
       RowBox[{
        RowBox[{
         RowBox[{"\[Sigma]", "^", "2"}], " ", 
         RowBox[{"(", 
          RowBox[{
           RowBox[{"-", 
            RowBox[{"(", 
             RowBox[{
              RowBox[{"(", 
               RowBox[{"r", " ", "s"}], ")"}], "/", "b"}], ")"}]}], "+", 
           RowBox[{
            RowBox[{"(", 
             RowBox[{"m", " ", "r", " ", "s"}], ")"}], "/", 
            RowBox[{"(", 
             RowBox[{
              RowBox[{"b", "^", "2"}], " ", 
              RowBox[{"(", 
               RowBox[{"c", "-", 
                RowBox[{"m", " ", "th"}]}], ")"}]}], ")"}]}], "+", 
           RowBox[{"1", "/", 
            RowBox[{"(", 
             RowBox[{
              RowBox[{"1", "/", "a"}], "+", 
              RowBox[{"\[Sigma]", "^", "2"}]}], ")"}]}]}], ")"}]}], "<", 
        "0"}], ",", "\n", 
       RowBox[{"If", "[", 
        RowBox[{"(*", " ", 
         RowBox[{
         "Real", " ", "part", " ", "of", " ", "eigenvalue", " ", "of", " ", 
          "2", "D", " ", "system", " ", "negative"}], " ", "*)"}], 
        RowBox[{
         RowBox[{
          RowBox[{
           RowBox[{"TakeLargest", "[", 
            RowBox[{
             RowBox[{"Re", "[", 
              RowBox[{"{", 
               RowBox[{
                RowBox[{
                 RowBox[{"(", 
                  RowBox[{"r", " ", 
                   RowBox[{"(", 
                    RowBox[{
                    RowBox[{
                    RowBox[{"-", "b"}], " ", "c"}], "+", "m", "+", 
                    RowBox[{"b", " ", "m", " ", "th"}]}], ")"}]}], ")"}], "/", 
                 RowBox[{"(", 
                  RowBox[{"b", " ", 
                   RowBox[{"(", 
                    RowBox[{"c", "-", 
                    RowBox[{"m", " ", "th"}]}], ")"}]}], ")"}]}], ",", 
                RowBox[{
                 RowBox[{"-", 
                  RowBox[{"(", 
                   RowBox[{"1", "/", 
                    RowBox[{"(", 
                    RowBox[{"2", " ", "b", " ", "c", " ", 
                    RowBox[{"(", 
                    RowBox[{"c", "-", 
                    RowBox[{"m", " ", "th"}]}], ")"}]}], ")"}]}], ")"}]}], 
                 RowBox[{"(", 
                  RowBox[{
                   RowBox[{
                    RowBox[{"m", "^", "2"}], " ", "r", " ", "th"}], "+", 
                   RowBox[{"b", " ", 
                    RowBox[{"m", "^", "2"}], " ", "r", " ", 
                    RowBox[{"th", "^", "2"}]}], "+", 
                   RowBox[{"c", " ", "m", " ", "r", " ", 
                    RowBox[{"(", 
                    RowBox[{"1", "-", 
                    RowBox[{"b", " ", "th"}]}], ")"}]}], "+", 
                   RowBox[{"\[Sqrt]", 
                    RowBox[{"(", 
                    RowBox[{"m", " ", "r", " ", 
                    RowBox[{"(", 
                    RowBox[{
                    RowBox[{"m", " ", "r", " ", 
                    RowBox[{
                    RowBox[{"(", 
                    RowBox[{"c", "+", 
                    RowBox[{"m", " ", "th"}]}], ")"}], "^", "2"}]}], "-", 
                    RowBox[{
                    RowBox[{"b", "^", "2"}], " ", 
                    RowBox[{
                    RowBox[{"(", 
                    RowBox[{"c", "-", 
                    RowBox[{"m", " ", "th"}]}], ")"}], "^", "2"}], " ", 
                    RowBox[{"(", 
                    RowBox[{
                    RowBox[{"4", " ", 
                    RowBox[{"c", "^", "2"}]}], "-", 
                    RowBox[{"4", " ", "c", " ", "m", " ", "th"}], "-", 
                    RowBox[{"m", " ", "r", " ", 
                    RowBox[{"th", "^", "2"}]}]}], ")"}]}], "+", 
                    RowBox[{"2", " ", "b", " ", "m", " ", 
                    RowBox[{"(", 
                    RowBox[{
                    RowBox[{"-", "c"}], "+", 
                    RowBox[{"m", " ", "th"}]}], ")"}], " ", 
                    RowBox[{"(", 
                    RowBox[{
                    RowBox[{
                    RowBox[{"-", "2"}], " ", 
                    RowBox[{"c", "^", "2"}]}], "+", 
                    RowBox[{"c", " ", 
                    RowBox[{"(", 
                    RowBox[{
                    RowBox[{"2", " ", "m"}], "+", "r"}], ")"}], " ", "th"}], 
                    "+", 
                    RowBox[{"m", " ", "r", " ", 
                    RowBox[{"th", "^", "2"}]}]}], ")"}]}]}], ")"}]}], 
                    ")"}]}]}], ")"}]}], ",", 
                RowBox[{
                 RowBox[{"1", "/", 
                  RowBox[{"(", 
                   RowBox[{"2", " ", "b", " ", "c", " ", 
                    RowBox[{"(", 
                    RowBox[{"c", "-", 
                    RowBox[{"m", " ", "th"}]}], ")"}]}], ")"}]}], " ", 
                 RowBox[{"(", 
                  RowBox[{
                   RowBox[{
                    RowBox[{"-", 
                    RowBox[{"m", "^", "2"}]}], " ", "r", " ", "th"}], "-", 
                   RowBox[{"b", " ", 
                    RowBox[{"m", "^", "2"}], " ", "r", " ", 
                    RowBox[{"th", "^", "2"}]}], "+", 
                   RowBox[{"c", " ", "m", " ", "r", " ", 
                    RowBox[{"(", 
                    RowBox[{
                    RowBox[{"-", "1"}], "+", 
                    RowBox[{"b", " ", "th"}]}], ")"}]}], "+", 
                   RowBox[{"\[Sqrt]", 
                    RowBox[{"(", 
                    RowBox[{"m", " ", "r", " ", 
                    RowBox[{"(", 
                    RowBox[{
                    RowBox[{"m", " ", "r", " ", 
                    RowBox[{
                    RowBox[{"(", 
                    RowBox[{"c", "+", 
                    RowBox[{"m", " ", "th"}]}], ")"}], "^", "2"}]}], "-", 
                    RowBox[{
                    RowBox[{"b", "^", "2"}], " ", 
                    RowBox[{
                    RowBox[{"(", 
                    RowBox[{"c", "-", 
                    RowBox[{"m", " ", "th"}]}], ")"}], "^", "2"}], " ", 
                    RowBox[{"(", 
                    RowBox[{
                    RowBox[{"4", " ", 
                    RowBox[{"c", "^", "2"}]}], "-", 
                    RowBox[{"4", " ", "c", " ", "m", " ", "th"}], "-", 
                    RowBox[{"m", " ", "r", " ", 
                    RowBox[{"th", "^", "2"}]}]}], ")"}]}], "+", 
                    RowBox[{"2", " ", "b", " ", "m", " ", 
                    RowBox[{"(", 
                    RowBox[{
                    RowBox[{"-", "c"}], "+", 
                    RowBox[{"m", " ", "th"}]}], ")"}], " ", 
                    RowBox[{"(", 
                    RowBox[{
                    RowBox[{
                    RowBox[{"-", "2"}], " ", 
                    RowBox[{"c", "^", "2"}]}], "+", 
                    RowBox[{"c", " ", 
                    RowBox[{"(", 
                    RowBox[{
                    RowBox[{"2", " ", "m"}], "+", "r"}], ")"}], " ", "th"}], 
                    "+", 
                    RowBox[{"m", " ", "r", " ", 
                    RowBox[{"th", "^", "2"}]}]}], ")"}]}]}], ")"}]}], 
                    ")"}]}]}], ")"}]}]}], "}"}], "]"}], ",", "1"}], "]"}], 
           "[", 
           RowBox[{"[", "1", "]"}], "]"}], "<", "0"}], ",", "1", ",", "0"}], 
        "]"}], "\n", ",", "0"}], "]"}]}], ";"}], "\n", "\n", 
   RowBox[{"(*", " ", 
    RowBox[{"determine", " ", "if", " ", "predator", " ", "persists"}], " ", 
    "*)"}], "\n", 
   RowBox[{
    RowBox[{"preyonly", ":=", 
     RowBox[{"If", "[", "\n", 
      RowBox[{
       RowBox[{
        RowBox[{"(", 
         RowBox[{
          RowBox[{"Re", "[", 
           RowBox[{
            RowBox[{"-", "m"}], "+", 
            RowBox[{
             RowBox[{"(", 
              RowBox[{"c", " ", 
               RowBox[{"(", 
                RowBox[{
                 RowBox[{"2", " ", "b"}], "+", "s"}], ")"}]}], ")"}], "/", 
             RowBox[{"(", 
              RowBox[{"2", "+", 
               RowBox[{"2", " ", "b", " ", "th"}], "+", 
               RowBox[{"s", " ", "th"}]}], ")"}]}]}], "]"}], "<", "0"}], 
         ")"}], "\[Or]", 
        RowBox[{"(", 
         RowBox[{
          RowBox[{
           RowBox[{"Re", "[", 
            RowBox[{
             RowBox[{"-", "1"}], "+", 
             RowBox[{"2", "/", 
              RowBox[{"(", 
               RowBox[{"2", "+", 
                RowBox[{"a", " ", 
                 RowBox[{"\[Sigma]", "^", "2"}]}]}], ")"}]}]}], "]"}], "<", 
           "0"}], "&&", 
          RowBox[{
           RowBox[{"Re", "[", 
            RowBox[{"(", 
             RowBox[{
              RowBox[{"-", "1"}], "-", 
              RowBox[{"b", "/", "s"}], "+", 
              RowBox[{"m", "/", 
               RowBox[{"(", 
                RowBox[{
                 RowBox[{"c", " ", "s"}], "-", 
                 RowBox[{"m", " ", "s", " ", "th"}]}], ")"}]}]}], ")"}], 
            "]"}], "<", "0"}], "&&", 
          RowBox[{
           RowBox[{
            RowBox[{"(", 
             RowBox[{
              RowBox[{
               RowBox[{"-", "b"}], " ", "c"}], "+", "m", "+", 
              RowBox[{"b", " ", "m", " ", "th"}]}], ")"}], "/", 
            RowBox[{"(", 
             RowBox[{"s", " ", 
              RowBox[{"(", 
               RowBox[{"c", "-", 
                RowBox[{"m", " ", "th"}]}], ")"}]}], ")"}]}], ">", "0"}], "&&", 
          RowBox[{
           RowBox[{
            RowBox[{"(", 
             RowBox[{
              RowBox[{"b", " ", "c"}], "-", "m", "+", 
              RowBox[{"c", " ", "s"}], "-", 
              RowBox[{"b", " ", "m", " ", "th"}], "-", 
              RowBox[{"m", " ", "s", " ", "th"}]}], ")"}], "/", 
            RowBox[{"(", 
             RowBox[{
              RowBox[{"c", " ", "s"}], "-", 
              RowBox[{"m", " ", "s", " ", "th"}]}], ")"}]}], ">", "0"}]}], 
         ")"}]}], ",", "\n", "1", ",", "\n", "0"}], "]"}]}], ";"}], "\n", 
   "\n", 
   RowBox[{"(*", " ", 
    RowBox[{
    "function", " ", "to", " ", "determine", " ", "if", " ", "x", " ", "is", 
     " ", "real"}], " ", "*)"}], "\n", 
   RowBox[{
    RowBox[{
     RowBox[{"RealQ", "[", "x_", "]"}], ":=", 
     RowBox[{
      RowBox[{"Element", "[", 
       RowBox[{"x", ",", "Reals"}], "]"}], "===", "True"}]}], ";"}], "\n", 
   "\n", 
   RowBox[{"(*", " ", 
    RowBox[{"Jacobian", " ", "matrix"}], " ", "*)"}], "\n", 
   RowBox[{
    RowBox[{"J", "[", 
     RowBox[{"{", 
      RowBox[{"nf_", ",", "nm_", ",", "p_", ",", "z_"}], "}"}], "]"}], ":=", 
    RowBox[{"{", 
     RowBox[{
      RowBox[{"{", 
       RowBox[{
        RowBox[{
         RowBox[{
          RowBox[{"-", 
           RowBox[{"(", 
            RowBox[{
             RowBox[{"-", "1"}], "+", 
             RowBox[{"2", " ", "nf"}], "+", "nm"}], ")"}]}], " ", "r"}], "-", 
         RowBox[{
          RowBox[{"(", 
           RowBox[{"b", " ", "p", " ", 
            RowBox[{"(", 
             RowBox[{"1", "+", 
              RowBox[{"nm", " ", "th", " ", 
               RowBox[{"(", 
                RowBox[{"b", "+", 
                 RowBox[{"s", " ", "z"}]}], ")"}]}]}], ")"}]}], ")"}], "/", 
          RowBox[{
           RowBox[{"(", 
            RowBox[{"1", "+", 
             RowBox[{"b", " ", 
              RowBox[{"(", 
               RowBox[{"nf", "+", "nm"}], ")"}], " ", "th"}], "+", 
             RowBox[{"nm", " ", "s", " ", "th", " ", "z"}]}], ")"}], "^", 
           "2"}]}]}], ",", 
        RowBox[{
         RowBox[{
          RowBox[{"-", "nf"}], " ", "r"}], "+", 
         RowBox[{
          RowBox[{"(", 
           RowBox[{"b", " ", "nf", " ", "p", " ", "th", " ", 
            RowBox[{"(", 
             RowBox[{"b", "+", 
              RowBox[{"s", " ", "z"}]}], ")"}]}], ")"}], "/", 
          RowBox[{
           RowBox[{"(", 
            RowBox[{"1", "+", 
             RowBox[{"b", " ", 
              RowBox[{"(", 
               RowBox[{"nf", "+", "nm"}], ")"}], " ", "th"}], "+", 
             RowBox[{"nm", " ", "s", " ", "th", " ", "z"}]}], ")"}], "^", 
           "2"}]}]}], ",", 
        RowBox[{"-", 
         RowBox[{"(", 
          RowBox[{
           RowBox[{"(", 
            RowBox[{"b", " ", "nf"}], ")"}], "/", 
           RowBox[{"(", 
            RowBox[{"1", "+", 
             RowBox[{"b", " ", 
              RowBox[{"(", 
               RowBox[{"nf", "+", "nm"}], ")"}], " ", "th"}], "+", 
             RowBox[{"nm", " ", "s", " ", "th", " ", "z"}]}], ")"}]}], 
          ")"}]}], ",", 
        RowBox[{
         RowBox[{"(", 
          RowBox[{"b", " ", "nf", " ", "nm", " ", "p", " ", "s", " ", "th"}], 
          ")"}], "/", 
         RowBox[{
          RowBox[{"(", 
           RowBox[{"1", "+", 
            RowBox[{"b", " ", 
             RowBox[{"(", 
              RowBox[{"nf", "+", "nm"}], ")"}], " ", "th"}], "+", 
            RowBox[{"nm", " ", "s", " ", "th", " ", "z"}]}], ")"}], "^", 
          "2"}]}]}], "}"}], ",", 
      RowBox[{"{", 
       RowBox[{
        RowBox[{
         RowBox[{
          RowBox[{"-", 
           RowBox[{"(", 
            RowBox[{
             RowBox[{"-", "1"}], "+", 
             RowBox[{"2", " ", "nf"}], "+", "nm"}], ")"}]}], " ", "r"}], "+", 
         RowBox[{
          RowBox[{"(", 
           RowBox[{"b", " ", "nm", " ", "p", " ", "th", " ", 
            RowBox[{"(", 
             RowBox[{"b", "+", 
              RowBox[{"s", " ", "z"}]}], ")"}]}], ")"}], "/", 
          RowBox[{
           RowBox[{"(", 
            RowBox[{"1", "+", 
             RowBox[{"b", " ", 
              RowBox[{"(", 
               RowBox[{"nf", "+", "nm"}], ")"}], " ", "th"}], "+", 
             RowBox[{"nm", " ", "s", " ", "th", " ", "z"}]}], ")"}], "^", 
           "2"}]}]}], ",", 
        RowBox[{
         RowBox[{
          RowBox[{"-", "nf"}], " ", "r"}], "-", 
         RowBox[{
          RowBox[{"(", 
           RowBox[{"p", " ", 
            RowBox[{"(", 
             RowBox[{"1", "+", 
              RowBox[{"b", " ", "nf", " ", "th"}]}], ")"}], " ", 
            RowBox[{"(", 
             RowBox[{"b", "+", 
              RowBox[{"s", " ", "z"}]}], ")"}]}], ")"}], "/", 
          RowBox[{
           RowBox[{"(", 
            RowBox[{"1", "+", 
             RowBox[{"b", " ", 
              RowBox[{"(", 
               RowBox[{"nf", "+", "nm"}], ")"}], " ", "th"}], "+", 
             RowBox[{"nm", " ", "s", " ", "th", " ", "z"}]}], ")"}], "^", 
           "2"}]}]}], ",", 
        RowBox[{"-", 
         RowBox[{"(", 
          RowBox[{
           RowBox[{"(", 
            RowBox[{"nm", " ", 
             RowBox[{"(", 
              RowBox[{"b", "+", 
               RowBox[{"s", " ", "z"}]}], ")"}]}], ")"}], "/", 
           RowBox[{"(", 
            RowBox[{"1", "+", 
             RowBox[{"b", " ", 
              RowBox[{"(", 
               RowBox[{"nf", "+", "nm"}], ")"}], " ", "th"}], "+", 
             RowBox[{"nm", " ", "s", " ", "th", " ", "z"}]}], ")"}]}], 
          ")"}]}], ",", 
        RowBox[{"-", 
         RowBox[{"(", 
          RowBox[{
           RowBox[{"(", 
            RowBox[{"p", " ", "s", " ", 
             RowBox[{"(", 
              RowBox[{"nm", "+", 
               RowBox[{"b", " ", "nf", " ", "nm", " ", "th"}]}], ")"}]}], 
            ")"}], "/", 
           RowBox[{
            RowBox[{"(", 
             RowBox[{"1", "+", 
              RowBox[{"b", " ", 
               RowBox[{"(", 
                RowBox[{"nf", "+", "nm"}], ")"}], " ", "th"}], "+", 
              RowBox[{"nm", " ", "s", " ", "th", " ", "z"}]}], ")"}], "^", 
            "2"}]}], ")"}]}]}], "}"}], ",", 
      RowBox[{"{", 
       RowBox[{
        RowBox[{
         RowBox[{"(", 
          RowBox[{"b", " ", "c", " ", "p"}], ")"}], "/", 
         RowBox[{
          RowBox[{"(", 
           RowBox[{"1", "+", 
            RowBox[{"b", " ", 
             RowBox[{"(", 
              RowBox[{"nf", "+", "nm"}], ")"}], " ", "th"}], "+", 
            RowBox[{"nm", " ", "s", " ", "th", " ", "z"}]}], ")"}], "^", 
          "2"}]}], ",", 
        RowBox[{
         RowBox[{"(", 
          RowBox[{"c", " ", "p", " ", 
           RowBox[{"(", 
            RowBox[{"b", "+", 
             RowBox[{"s", " ", "z"}]}], ")"}]}], ")"}], "/", 
         RowBox[{
          RowBox[{"(", 
           RowBox[{"1", "+", 
            RowBox[{"b", " ", 
             RowBox[{"(", 
              RowBox[{"nf", "+", "nm"}], ")"}], " ", "th"}], "+", 
            RowBox[{"nm", " ", "s", " ", "th", " ", "z"}]}], ")"}], "^", 
          "2"}]}], ",", 
        RowBox[{
         RowBox[{"-", "m"}], "+", 
         RowBox[{
          RowBox[{"(", 
           RowBox[{"c", " ", 
            RowBox[{"(", 
             RowBox[{
              RowBox[{"b", " ", 
               RowBox[{"(", 
                RowBox[{"nf", "+", "nm"}], ")"}]}], "+", 
              RowBox[{"nm", " ", "s", " ", "z"}]}], ")"}]}], ")"}], "/", 
          RowBox[{"(", 
           RowBox[{"1", "+", 
            RowBox[{"b", " ", 
             RowBox[{"(", 
              RowBox[{"nf", "+", "nm"}], ")"}], " ", "th"}], "+", 
            RowBox[{"nm", " ", "s", " ", "th", " ", "z"}]}], ")"}]}]}], ",", 
        RowBox[{
         RowBox[{"(", 
          RowBox[{"c", " ", "nm", " ", "p", " ", "s"}], ")"}], "/", 
         RowBox[{
          RowBox[{"(", 
           RowBox[{"1", "+", 
            RowBox[{"b", " ", 
             RowBox[{"(", 
              RowBox[{"nf", "+", "nm"}], ")"}], " ", "th"}], "+", 
            RowBox[{"nm", " ", "s", " ", "th", " ", "z"}]}], ")"}], "^", 
          "2"}]}]}], "}"}], ",", 
      RowBox[{"{", 
       RowBox[{
        RowBox[{
         RowBox[{"(", 
          RowBox[{"b", " ", "p", " ", "s", " ", "th", " ", 
           RowBox[{"\[Sigma]", "^", "2"}]}], ")"}], "/", 
         RowBox[{"(", 
          RowBox[{"2", " ", 
           RowBox[{
            RowBox[{"(", 
             RowBox[{"1", "+", 
              RowBox[{"b", " ", 
               RowBox[{"(", 
                RowBox[{"nf", "+", "nm"}], ")"}], " ", "th"}], "+", 
              RowBox[{"nm", " ", "s", " ", "th", " ", "z"}]}], ")"}], "^", 
            "2"}]}], ")"}]}], ",", 
        RowBox[{
         RowBox[{"(", 
          RowBox[{"p", " ", "s", " ", "th", " ", 
           RowBox[{"(", 
            RowBox[{"b", "+", 
             RowBox[{"s", " ", "z"}]}], ")"}], " ", 
           RowBox[{"\[Sigma]", "^", "2"}]}], ")"}], "/", 
         RowBox[{"(", 
          RowBox[{"2", " ", 
           RowBox[{
            RowBox[{"(", 
             RowBox[{"1", "+", 
              RowBox[{"b", " ", 
               RowBox[{"(", 
                RowBox[{"nf", "+", "nm"}], ")"}], " ", "th"}], "+", 
              RowBox[{"nm", " ", "s", " ", "th", " ", "z"}]}], ")"}], "^", 
            "2"}]}], ")"}]}], ",", 
        RowBox[{"-", 
         RowBox[{"(", 
          RowBox[{
           RowBox[{"(", 
            RowBox[{"s", " ", 
             RowBox[{"\[Sigma]", "^", "2"}]}], ")"}], "/", 
           RowBox[{"(", 
            RowBox[{"2", " ", 
             RowBox[{"(", 
              RowBox[{"1", "+", 
               RowBox[{"b", " ", 
                RowBox[{"(", 
                 RowBox[{"nf", "+", "nm"}], ")"}], " ", "th"}], "+", 
               RowBox[{"nm", " ", "s", " ", "th", " ", "z"}]}], ")"}]}], 
            ")"}]}], ")"}]}], ",", 
        RowBox[{
         RowBox[{"1", "/", "2"}], " ", 
         RowBox[{"\[Sigma]", "^", "2"}], " ", 
         RowBox[{"(", 
          RowBox[{
           RowBox[{
            RowBox[{"(", 
             RowBox[{"nm", " ", "p", " ", 
              RowBox[{"s", "^", "2"}], " ", "th"}], ")"}], "/", 
            RowBox[{
             RowBox[{"(", 
              RowBox[{"1", "+", 
               RowBox[{"b", " ", 
                RowBox[{"(", 
                 RowBox[{"nf", "+", "nm"}], ")"}], " ", "th"}], "+", 
               RowBox[{"nm", " ", "s", " ", "th", " ", "z"}]}], ")"}], "^", 
             "2"}]}], "-", 
           RowBox[{
            RowBox[{"(", 
             RowBox[{"2", " ", "a"}], ")"}], "/", 
            RowBox[{"(", 
             RowBox[{"2", "+", 
              RowBox[{"a", " ", 
               RowBox[{"\[Sigma]", "^", "2"}]}]}], ")"}]}]}], ")"}]}]}], 
       "}"}]}], "}"}]}], "\n", "\n", 
   RowBox[{"(*", " ", 
    RowBox[{
     RowBox[{"outcome", " ", "for", " ", "eco"}], "-", 
     RowBox[{"evo", " ", "model"}]}], " ", "*)"}], "\n", 
   RowBox[{
    RowBox[{
     RowBox[{"noeq", "[", 
      RowBox[{"s0_", ",", "a0_"}], "]"}], ":=", 
     RowBox[{"(", "\n", 
      RowBox[{
       RowBox[{"s", "=", "s0"}], ";", "\n", 
       RowBox[{"a", "=", "a0"}], ";", "\n", "\n", 
       RowBox[{"(*", " ", 
        RowBox[{"set", " ", "equations"}], " ", "*)"}], "\n", 
       RowBox[{"SetModel", "[", 
        RowBox[{"{", "\n", 
         RowBox[{
          RowBox[{
           RowBox[{"Pop", "[", "nf", "]"}], "->", 
           RowBox[{"{", 
            RowBox[{"Equation", ":>", 
             RowBox[{"dFdt", "[", 
              RowBox[{"nf", ",", "nm", ",", "p", ",", "z"}], "]"}]}], "}"}]}],
           ",", 
          RowBox[{
           RowBox[{"Pop", "[", "nm", "]"}], "->", 
           RowBox[{"{", 
            RowBox[{"Equation", ":>", 
             RowBox[{"dMdt", "[", 
              RowBox[{"nf", ",", "nm", ",", "p", ",", "z"}], "]"}]}], "}"}]}],
           ",", 
          RowBox[{
           RowBox[{"Pop", "[", "p", "]"}], "->", 
           RowBox[{"{", 
            RowBox[{"Equation", ":>", 
             RowBox[{"dpdt", "[", 
              RowBox[{"nf", ",", "nm", ",", "p", ",", "z"}], "]"}]}], "}"}]}],
           ",", 
          RowBox[{
           RowBox[{"Pop", "[", "z", "]"}], "->", 
           RowBox[{"{", 
            RowBox[{"Equation", ":>", 
             RowBox[{"dzdt", "[", 
              RowBox[{"nf", ",", "nm", ",", "p", ",", "z"}], "]"}]}], 
            "}"}]}]}], "\n", "}"}], "]"}], ";", "\n", "\n", 
       RowBox[{"(*", " ", 
        RowBox[{
        "keep", " ", "only", " ", "feasible", " ", "and", " ", "stable", " ", 
         "equilibria"}], " ", "*)"}], "\n", 
       RowBox[{"neq", "=", 
        RowBox[{"Chop", "[", "eqs", "]"}]}], ";", "\n", 
       RowBox[{"feasible", "=", 
        RowBox[{"Select", "[", 
         RowBox[{"neq", ",", 
          RowBox[{
           RowBox[{
            RowBox[{"RealQ", "[", 
             RowBox[{"#", "[", 
              RowBox[{"[", "1", "]"}], "]"}], "]"}], "&&", 
            RowBox[{"RealQ", "[", 
             RowBox[{"#", "[", 
              RowBox[{"[", "2", "]"}], "]"}], "]"}], "&&", 
            RowBox[{"RealQ", "[", 
             RowBox[{"#", "[", 
              RowBox[{"[", "3", "]"}], "]"}], "]"}], "&&", 
            RowBox[{"RealQ", "[", 
             RowBox[{"#", "[", 
              RowBox[{"[", "4", "]"}], "]"}], "]"}], "&&", 
            RowBox[{
             RowBox[{"Re", "[", 
              RowBox[{"#", "[", 
               RowBox[{"[", "1", "]"}], "]"}], "]"}], ">=", "0"}], "&&", 
            RowBox[{
             RowBox[{"Re", "[", 
              RowBox[{"#", "[", 
               RowBox[{"[", "2", "]"}], "]"}], "]"}], ">=", "0"}], "&&", 
            RowBox[{
             RowBox[{"Re", "[", 
              RowBox[{"#", "[", 
               RowBox[{"[", "3", "]"}], "]"}], "]"}], ">=", "0"}], "&&", 
            RowBox[{
             RowBox[{"Re", "[", 
              RowBox[{"#", "[", 
               RowBox[{"[", "4", "]"}], "]"}], "]"}], ">=", "0"}]}], "&"}]}], 
         "]"}]}], ";", "\n", 
       RowBox[{"stable", "=", 
        RowBox[{
         RowBox[{"Select", "[", 
          RowBox[{
           RowBox[{"Table", "[", 
            RowBox[{
             RowBox[{"{", 
              RowBox[{
               RowBox[{"feasible", "[", 
                RowBox[{"[", "i", "]"}], "]"}], ",", 
               RowBox[{"Re", "[", 
                RowBox[{
                 RowBox[{"TakeLargestBy", "[", 
                  RowBox[{
                   RowBox[{"Eigenvalues", "[", 
                    RowBox[{"J", "[", 
                    RowBox[{"feasible", "[", 
                    RowBox[{"[", "i", "]"}], "]"}], "]"}], "]"}], ",", 
                   RowBox[{
                    RowBox[{"Re", "[", "#", "]"}], "&"}], ",", "1"}], "]"}], 
                 "[", 
                 RowBox[{"[", "1", "]"}], "]"}], "]"}]}], "}"}], ",", 
             RowBox[{"{", 
              RowBox[{"i", ",", 
               RowBox[{
                RowBox[{"Dimensions", "[", "feasible", "]"}], "[", 
                RowBox[{"[", "1", "]"}], "]"}]}], "}"}]}], "]"}], ",", 
           RowBox[{
            RowBox[{
             RowBox[{"#", "[", 
              RowBox[{"[", "2", "]"}], "]"}], "<", "0"}], "&"}]}], "]"}], "[", 
         RowBox[{"[", 
          RowBox[{"All", ",", "1"}], "]"}], "]"}]}], ";", "\n", "\n", 
       RowBox[{"(*", " ", "outcome", " ", "*)"}], "\n", 
       RowBox[{"Which", "[", "\n", 
        RowBox[{
         RowBox[{
          RowBox[{"notrait", "+", "preyonly", "+", 
           RowBox[{
            RowBox[{"Dimensions", "[", "stable", "]"}], "[", 
            RowBox[{"[", "1", "]"}], "]"}]}], ">", "1"}], ",", 
         "\"\<Bistability\>\"", ",", 
         RowBox[{"(*", " ", 
          RowBox[{
          "bistability", " ", "if", " ", "more", " ", "than", " ", "one", " ",
            "outcome", " ", "possible"}], " ", "*)"}], "\n", 
         RowBox[{"notrait", "==", "1"}], ",", "2", ",", 
         RowBox[{"(*", " ", 
          RowBox[{"trait", " ", 
           RowBox[{"lost", ":", " ", 
            RowBox[{"coded", " ", "as", " ", "2"}]}]}], " ", "*)"}], "\n", 
         RowBox[{"preyonly", "==", "1"}], ",", "1", ",", 
         RowBox[{"(*", " ", 
          RowBox[{"predator", " ", 
           RowBox[{"extinct", ":", " ", 
            RowBox[{"coded", " ", "as", " ", "1"}]}]}], " ", "*)"}], "\n", 
         RowBox[{
          RowBox[{
           RowBox[{"Dimensions", "[", "stable", "]"}], "[", 
           RowBox[{"[", "1", "]"}], "]"}], "==", "1"}], ",", 
         RowBox[{"stable", "[", 
          RowBox[{"[", "1", "]"}], "]"}], ",", 
         RowBox[{"(*", " ", 
          RowBox[{"1", " ", "stable", " ", 
           RowBox[{"equilibrium", ":", " ", 
            RowBox[{"report", " ", "equilibrium"}]}]}], " ", "*)"}], "\n", 
         "True", ",", "\n", 
         RowBox[{"(*", " ", 
          RowBox[{
          "check", " ", "for", " ", "cycles", " ", "if", " ", "no", " ", 
           "stable", " ", "equilibria"}], " ", "*)"}], "\n", 
         RowBox[{"If", "[", 
          RowBox[{
           RowBox[{
            RowBox[{"check", "=", 
             RowBox[{"CycleCheck", "[", 
              RowBox[{"s0", ",", "a0"}], "]"}]}], ";", "\n", 
            RowBox[{
             RowBox[{"Dimensions", "[", "check", "]"}], "==", 
             RowBox[{"{", "}"}]}]}], ",", "\n", 
           RowBox[{"Values", "[", 
            RowBox[{"EcoSim", "[", 
             RowBox[{
              RowBox[{"{", 
               RowBox[{
                RowBox[{"nf", "->", "0.5"}], ",", 
                RowBox[{"nm", "->", "0.5"}], ",", 
                RowBox[{"p", "->", 
                 RowBox[{"c", "/", "2"}]}], ",", 
                RowBox[{"z", "->", "0.5"}]}], "}"}], ",", "10000", ",", 
              RowBox[{"Output", "->", "\"\<FinalSlice\>\""}]}], "]"}], "]"}], 
           ",", "\n", "check"}], "\n", "]"}]}], "\n", "]"}]}], "\n", ")"}]}], 
    ";"}], "\n", "\n", 
   RowBox[{
    RowBox[{
     RowBox[{"CycleCheck", "[", 
      RowBox[{"s0_", ",", "a0_"}], "]"}], ":=", 
     RowBox[{"(", "\n", 
      RowBox[{
       RowBox[{"s", "=", "s0"}], ";", "\n", 
       RowBox[{"a", "=", "a0"}], ";", "\n", 
       RowBox[{"lc", "=", 
        RowBox[{"FindEcoCycle", "[", 
         RowBox[{
          RowBox[{"{", 
           RowBox[{
            RowBox[{"nf", "->", "0.5"}], ",", 
            RowBox[{"nm", "->", "0.5"}], ",", 
            RowBox[{"p", "->", 
             RowBox[{"c", "/", "2"}]}], ",", 
            RowBox[{"z", "->", "0.5"}]}], "}"}], ",", 
          RowBox[{"TriggerVariable", "->", "nf"}]}], "]"}]}], ";", 
       RowBox[{"(*", " ", 
        RowBox[{
        "solve", " ", "for", " ", "limit", " ", "cycle", " ", "numerically"}],
         " ", "*)"}], "\n", 
       RowBox[{"Which", "[", "\n", 
        RowBox[{
         RowBox[{
          RowBox[{"Dimensions", "[", "lc", "]"}], "==", 
          RowBox[{"{", "}"}]}], ",", "lc", ",", 
         RowBox[{"(*", " ", 
          RowBox[{"ensure", " ", "a", " ", "cycle"}], " ", "*)"}], "\n", 
         RowBox[{
          RowBox[{"amp", "[", "nf", "]"}], "<", 
          RowBox[{"10", "^", 
           RowBox[{"-", "6"}]}]}], ",", "$Failed", ",", "\n", "True", ",", 
         RowBox[{"CycleStats", "[", 
          RowBox[{"s", ",", "a"}], "]"}]}], 
        RowBox[{"(*", " ", 
         RowBox[{
         "print", " ", "out", " ", "statistics", " ", "about", " ", "the", 
          " ", "cycle"}], " ", "*)"}], "\n", "]"}]}], "\n", ")"}]}], ";"}], 
   "\n", "\n", 
   RowBox[{"(*", " ", 
    RowBox[{
    "record", " ", "statistics", " ", "about", " ", "limit", " ", "cycle"}], 
    " ", "*)"}], "\n", 
   RowBox[{
    RowBox[{
     RowBox[{"CycleStats", "[", 
      RowBox[{"s0_", ",", "a0_"}], "]"}], ":=", 
     RowBox[{"(", "\n", 
      RowBox[{
       RowBox[{"s", "=", "s0"}], ";", "\n", 
       RowBox[{"a", "=", "a0"}], ";", "\n", 
       RowBox[{"lc", "=", 
        RowBox[{"FindEcoCycle", "[", 
         RowBox[{
          RowBox[{"{", 
           RowBox[{
            RowBox[{"nf", "->", "0.5"}], ",", 
            RowBox[{"nm", "->", "0.5"}], ",", 
            RowBox[{"p", "->", 
             RowBox[{"c", "/", "2"}]}], ",", 
            RowBox[{"z", "->", "0.5"}]}], "}"}], ",", 
          RowBox[{"TriggerVariable", "->", "nf"}]}], "]"}]}], ";", "\n", 
       RowBox[{"{", 
        RowBox[{
         RowBox[{"amp", "[", "nf", "]"}], ",", 
         RowBox[{"amp", "[", "nm", "]"}], ",", 
         RowBox[{"amp", "[", "p", "]"}], ",", 
         RowBox[{"amp", "[", "z", "]"}], ",", 
         RowBox[{"FinalTime", "[", "lc", "]"}], ",", "lag"}], "}"}]}], "\n", 
      ")"}]}], ";"}], "\n", "\n", 
   RowBox[{"(*", " ", 
    RowBox[{
    "function", " ", "to", " ", "give", " ", "cycle", " ", "amplitude"}], " ",
     "*)"}], "\n", 
   RowBox[{
    RowBox[{
     RowBox[{"amp", "[", "var_", "]"}], ":=", 
     RowBox[{"(", "\n", 
      RowBox[{
       RowBox[{"max", "=", 
        RowBox[{"Max", "[", 
         RowBox[{"Table", "[", 
          RowBox[{
           RowBox[{
            RowBox[{"FindMaximum", "[", 
             RowBox[{
              RowBox[{"{", 
               RowBox[{
                RowBox[{
                 RowBox[{"var", "[", "t", "]"}], "/.", "lc"}], ",", 
                RowBox[{"0", "<=", "t", "<=", 
                 RowBox[{"FinalTime", "[", "lc", "]"}]}]}], "}"}], ",", 
              RowBox[{"{", 
               RowBox[{"t", ",", "init"}], "}"}]}], "]"}], "[", 
            RowBox[{"[", "1", "]"}], "]"}], ",", 
           RowBox[{"{", 
            RowBox[{"init", ",", "0", ",", 
             RowBox[{"FinalTime", "[", "lc", "]"}], ",", 
             RowBox[{
              RowBox[{"FinalTime", "[", "lc", "]"}], "/", "11"}]}], "}"}]}], 
          "]"}], "]"}]}], ";", "\n", 
       RowBox[{"min", "=", 
        RowBox[{"Min", "[", 
         RowBox[{"Table", "[", 
          RowBox[{
           RowBox[{
            RowBox[{"FindMinimum", "[", 
             RowBox[{
              RowBox[{"{", 
               RowBox[{
                RowBox[{
                 RowBox[{"var", "[", "t", "]"}], "/.", "lc"}], ",", 
                RowBox[{"0", "<=", "t", "<=", 
                 RowBox[{"FinalTime", "[", "lc", "]"}]}]}], "}"}], ",", 
              RowBox[{"{", 
               RowBox[{"t", ",", "init"}], "}"}]}], "]"}], "[", 
            RowBox[{"[", "1", "]"}], "]"}], ",", 
           RowBox[{"{", 
            RowBox[{"init", ",", "0", ",", 
             RowBox[{"FinalTime", "[", "lc", "]"}], ",", 
             RowBox[{
              RowBox[{"FinalTime", "[", "lc", "]"}], "/", "11"}]}], "}"}]}], 
          "]"}], "]"}]}], ";", "\n", 
       RowBox[{
        RowBox[{"(", 
         RowBox[{"max", "-", "min"}], ")"}], "/", "2"}]}], "\n", ")"}]}], 
    ";"}], "\n", "\n", 
   RowBox[{"(*", " ", 
    RowBox[{
    "script", " ", "to", " ", "give", " ", "lag", " ", "from", " ", "prey", 
     " ", "peak", " ", "to", " ", "predator", " ", "peak"}], " ", "*)"}], 
   "\n", 
   RowBox[{
    RowBox[{"lag", ":=", 
     RowBox[{
      RowBox[{"Values", "[", 
       RowBox[{
        RowBox[{"FindMaximum", "[", 
         RowBox[{
          RowBox[{"{", 
           RowBox[{
            RowBox[{
             RowBox[{"p", "[", "t", "]"}], "/.", "lc"}], ",", 
            RowBox[{"0", "<=", "t", "<=", 
             RowBox[{"FinalTime", "[", "lc", "]"}]}]}], "}"}], ",", 
          RowBox[{"{", 
           RowBox[{"t", ",", 
            RowBox[{
             RowBox[{"FinalTime", "[", "lc", "]"}], "/", "2"}]}], "}"}]}], 
         "]"}], "[", 
        RowBox[{"[", 
         RowBox[{"2", ",", "1"}], "]"}], "]"}], "]"}], "/", 
      RowBox[{"FinalTime", "[", "lc", "]"}]}]}], ";"}], "\n", "\n", 
   RowBox[{"(*", " ", 
    RowBox[{
    "check", " ", "for", " ", "cycle", " ", "in", " ", "purely", " ", 
     "ecological", " ", "model"}], " ", "*)"}], "\n", 
   RowBox[{
    RowBox[{
     RowBox[{"ecoCycleCheck", "[", 
      RowBox[{"s0_", ",", "a0_"}], "]"}], ":=", 
     RowBox[{"(", "\n", 
      RowBox[{
       RowBox[{"s", "=", "s0"}], ";", "\n", 
       RowBox[{"a", "=", "a0"}], ";", "\n", 
       RowBox[{"SetModel", "[", 
        RowBox[{"{", "\n", 
         RowBox[{
          RowBox[{
           RowBox[{"Pop", "[", "nf", "]"}], "->", 
           RowBox[{"{", 
            RowBox[{"Equation", ":>", 
             RowBox[{"dFdt", "[", 
              RowBox[{"nf", ",", "nm", ",", "p", ",", "zbar"}], "]"}]}], 
            "}"}]}], ",", 
          RowBox[{
           RowBox[{"Pop", "[", "nm", "]"}], "->", 
           RowBox[{"{", 
            RowBox[{"Equation", ":>", 
             RowBox[{"dMdt", "[", 
              RowBox[{"nf", ",", "nm", ",", "p", ",", "zbar"}], "]"}]}], 
            "}"}]}], ",", 
          RowBox[{
           RowBox[{"Pop", "[", "p", "]"}], "->", 
           RowBox[{"{", 
            RowBox[{"Equation", ":>", 
             RowBox[{"dpdt", "[", 
              RowBox[{"nf", ",", "nm", ",", "p", ",", "zbar"}], "]"}]}], 
            "}"}]}]}], "\n", "}"}], "]"}], ";", "\n", 
       RowBox[{"lc", "=", 
        RowBox[{"FindEcoCycle", "[", 
         RowBox[{
          RowBox[{"{", 
           RowBox[{
            RowBox[{"nf", "->", 
             RowBox[{"1", "/", "2"}]}], ",", 
            RowBox[{"nm", "->", 
             RowBox[{"1", "/", "2"}]}], ",", 
            RowBox[{"p", "->", 
             RowBox[{"c", "/", "2"}]}]}], "}"}], ",", 
          RowBox[{"TriggerVariable", "->", "nf"}]}], "]"}]}], ";", "\n", 
       RowBox[{"Which", "[", "\n", 
        RowBox[{
         RowBox[{
          RowBox[{"Dimensions", "[", "lc", "]"}], "==", 
          RowBox[{"{", "}"}]}], ",", "lc", ",", "\n", 
         RowBox[{
          RowBox[{"amp", "[", "nf", "]"}], "<", 
          RowBox[{"10", "^", 
           RowBox[{"-", "6"}]}]}], ",", "$Failed", ",", "\n", "True", ",", 
         RowBox[{"ecoCycleStats", "[", 
          RowBox[{"s", ",", "a"}], "]"}]}], "\n", "]"}]}], "\n", ")"}]}], 
    ";"}], "\n", "\n", 
   RowBox[{"(*", " ", 
    RowBox[{
     RowBox[{
     "record", " ", "statistics", " ", "of", " ", "cycle", " ", "from", " ", 
      "eco"}], "-", 
     RowBox[{"only", " ", "model"}]}], " ", "*)"}], "\n", 
   RowBox[{
    RowBox[{
     RowBox[{"ecoCycleStats", "[", 
      RowBox[{"s0_", ",", "a0_"}], "]"}], ":=", 
     RowBox[{"(", "\n", 
      RowBox[{
       RowBox[{"s", "=", "s0"}], ";", "\n", 
       RowBox[{"a", "=", "a0"}], ";", "\n", 
       RowBox[{"lc", "=", 
        RowBox[{"FindEcoCycle", "[", 
         RowBox[{
          RowBox[{"{", 
           RowBox[{
            RowBox[{"nf", "->", 
             RowBox[{"1", "/", "2"}]}], ",", 
            RowBox[{"nm", "->", 
             RowBox[{"1", "/", "2"}]}], ",", 
            RowBox[{"p", "->", 
             RowBox[{"c", "/", "2"}]}]}], "}"}], ",", 
          RowBox[{"TriggerVariable", "->", "nf"}]}], "]"}]}], ";", "\n", 
       RowBox[{"{", 
        RowBox[{
         RowBox[{"amp", "[", "nf", "]"}], ",", 
         RowBox[{"amp", "[", "nm", "]"}], ",", 
         RowBox[{"amp", "[", "p", "]"}], ",", 
         RowBox[{"FinalTime", "[", "lc", "]"}], ",", "lag"}], "}"}]}], "\n", 
      ")"}]}], ";"}], "\n", "\n", 
   RowBox[{"(*", " ", 
    RowBox[{
     RowBox[{"Jacobian", " ", "from", " ", "eco"}], "-", 
     RowBox[{"only", " ", "model"}]}], " ", "*)"}], "\n", 
   RowBox[{
    RowBox[{"ecoJ", "[", 
     RowBox[{"{", 
      RowBox[{"nf_", ",", "nm_", ",", "p_"}], "}"}], "]"}], ":=", 
    RowBox[{"{", 
     RowBox[{
      RowBox[{"{", 
       RowBox[{
        RowBox[{
         RowBox[{
          RowBox[{"-", 
           RowBox[{"(", 
            RowBox[{
             RowBox[{"-", "1"}], "+", 
             RowBox[{"2", " ", "nf"}], "+", "nm"}], ")"}]}], " ", "r"}], "-", 
         RowBox[{
          RowBox[{"(", 
           RowBox[{"b", " ", "p", " ", 
            RowBox[{"(", 
             RowBox[{"1", "+", 
              RowBox[{"nm", " ", "th", " ", 
               RowBox[{"(", 
                RowBox[{"b", "+", 
                 RowBox[{"s", " ", "zbar"}]}], ")"}]}]}], ")"}]}], ")"}], "/", 
          RowBox[{
           RowBox[{"(", 
            RowBox[{"1", "+", 
             RowBox[{"b", " ", 
              RowBox[{"(", 
               RowBox[{"nf", "+", "nm"}], ")"}], " ", "th"}], "+", 
             RowBox[{"nm", " ", "s", " ", "th", " ", "zbar"}]}], ")"}], "^", 
           "2"}]}]}], ",", 
        RowBox[{
         RowBox[{
          RowBox[{"-", "nf"}], " ", "r"}], "+", 
         RowBox[{
          RowBox[{"(", 
           RowBox[{"b", " ", "nf", " ", "p", " ", "th", " ", 
            RowBox[{"(", 
             RowBox[{"b", "+", 
              RowBox[{"s", " ", "zbar"}]}], ")"}]}], ")"}], "/", 
          RowBox[{
           RowBox[{"(", 
            RowBox[{"1", "+", 
             RowBox[{"b", " ", 
              RowBox[{"(", 
               RowBox[{"nf", "+", "nm"}], ")"}], " ", "th"}], "+", 
             RowBox[{"nm", " ", "s", " ", "th", " ", "zbar"}]}], ")"}], "^", 
           "2"}]}]}], ",", 
        RowBox[{"-", 
         RowBox[{"(", 
          RowBox[{
           RowBox[{"(", 
            RowBox[{"b", " ", "nf"}], ")"}], "/", 
           RowBox[{"(", 
            RowBox[{"1", "+", 
             RowBox[{"b", " ", 
              RowBox[{"(", 
               RowBox[{"nf", "+", "nm"}], ")"}], " ", "th"}], "+", 
             RowBox[{"nm", " ", "s", " ", "th", " ", "zbar"}]}], ")"}]}], 
          ")"}]}]}], "}"}], ",", 
      RowBox[{"{", 
       RowBox[{
        RowBox[{
         RowBox[{
          RowBox[{"-", 
           RowBox[{"(", 
            RowBox[{
             RowBox[{"-", "1"}], "+", 
             RowBox[{"2", " ", "nf"}], "+", "nm"}], ")"}]}], " ", "r"}], "+", 
         RowBox[{
          RowBox[{"(", 
           RowBox[{"b", " ", "nm", " ", "p", " ", "th", " ", 
            RowBox[{"(", 
             RowBox[{"b", "+", 
              RowBox[{"s", " ", "zbar"}]}], ")"}]}], ")"}], "/", 
          RowBox[{
           RowBox[{"(", 
            RowBox[{"1", "+", 
             RowBox[{"b", " ", 
              RowBox[{"(", 
               RowBox[{"nf", "+", "nm"}], ")"}], " ", "th"}], "+", 
             RowBox[{"nm", " ", "s", " ", "th", " ", "zbar"}]}], ")"}], "^", 
           "2"}]}]}], ",", 
        RowBox[{
         RowBox[{
          RowBox[{"-", "nf"}], " ", "r"}], "-", 
         RowBox[{
          RowBox[{"(", 
           RowBox[{"p", " ", 
            RowBox[{"(", 
             RowBox[{"1", "+", 
              RowBox[{"b", " ", "nf", " ", "th"}]}], ")"}], " ", 
            RowBox[{"(", 
             RowBox[{"b", "+", 
              RowBox[{"s", " ", "zbar"}]}], ")"}]}], ")"}], "/", 
          RowBox[{
           RowBox[{"(", 
            RowBox[{"1", "+", 
             RowBox[{"b", " ", 
              RowBox[{"(", 
               RowBox[{"nf", "+", "nm"}], ")"}], " ", "th"}], "+", 
             RowBox[{"nm", " ", "s", " ", "th", " ", "zbar"}]}], ")"}], "^", 
           "2"}]}]}], ",", 
        RowBox[{"-", 
         RowBox[{"(", 
          RowBox[{
           RowBox[{"(", 
            RowBox[{"nm", " ", 
             RowBox[{"(", 
              RowBox[{"b", "+", 
               RowBox[{"s", " ", "zbar"}]}], ")"}]}], ")"}], "/", 
           RowBox[{"(", 
            RowBox[{"1", "+", 
             RowBox[{"b", " ", 
              RowBox[{"(", 
               RowBox[{"nf", "+", "nm"}], ")"}], " ", "th"}], "+", 
             RowBox[{"nm", " ", "s", " ", "th", " ", "zbar"}]}], ")"}]}], 
          ")"}]}]}], "}"}], ",", 
      RowBox[{"{", 
       RowBox[{
        RowBox[{
         RowBox[{"(", 
          RowBox[{"b", " ", "c", " ", "p"}], ")"}], "/", 
         RowBox[{
          RowBox[{"(", 
           RowBox[{"1", "+", 
            RowBox[{"b", " ", 
             RowBox[{"(", 
              RowBox[{"nf", "+", "nm"}], ")"}], " ", "th"}], "+", 
            RowBox[{"nm", " ", "s", " ", "th", " ", "zbar"}]}], ")"}], "^", 
          "2"}]}], ",", 
        RowBox[{
         RowBox[{"(", 
          RowBox[{"c", " ", "p", " ", 
           RowBox[{"(", 
            RowBox[{"b", "+", 
             RowBox[{"s", " ", "zbar"}]}], ")"}]}], ")"}], "/", 
         RowBox[{
          RowBox[{"(", 
           RowBox[{"1", "+", 
            RowBox[{"b", " ", 
             RowBox[{"(", 
              RowBox[{"nf", "+", "nm"}], ")"}], " ", "th"}], "+", 
            RowBox[{"nm", " ", "s", " ", "th", " ", "zbar"}]}], ")"}], "^", 
          "2"}]}], ",", 
        RowBox[{
         RowBox[{"-", "m"}], "+", 
         RowBox[{
          RowBox[{"(", 
           RowBox[{"c", " ", 
            RowBox[{"(", 
             RowBox[{
              RowBox[{"b", " ", 
               RowBox[{"(", 
                RowBox[{"nf", "+", "nm"}], ")"}]}], "+", 
              RowBox[{"nm", " ", "s", " ", "zbar"}]}], ")"}]}], ")"}], "/", 
          RowBox[{"(", 
           RowBox[{"1", "+", 
            RowBox[{"b", " ", 
             RowBox[{"(", 
              RowBox[{"nf", "+", "nm"}], ")"}], " ", "th"}], "+", 
            RowBox[{"nm", " ", "s", " ", "th", " ", "zbar"}]}], ")"}]}]}]}], 
       "}"}]}], "}"}]}], "\n", "\n", 
   RowBox[{"(*", " ", 
    RowBox[{
     RowBox[{"outcome", " ", "of", " ", "evo"}], "-", 
     RowBox[{"only", " ", "model"}]}], " ", "*)"}], "\n", 
   RowBox[{
    RowBox[{"evoout", ":=", 
     RowBox[{"(", "\n", 
      RowBox[{
       RowBox[{"evoeqs", "=", 
        RowBox[{"Select", "[", 
         RowBox[{
          RowBox[{"{", 
           RowBox[{
            RowBox[{
             RowBox[{"-", 
              RowBox[{"(", 
               RowBox[{"1", "/", 
                RowBox[{"(", 
                 RowBox[{"2", " ", "a", " ", "nmbar", " ", "s", " ", "th"}], 
                 ")"}]}], ")"}]}], 
             RowBox[{"(", 
              RowBox[{"a", "+", 
               RowBox[{"a", " ", "b", " ", "nfbar", " ", "th"}], "+", 
               RowBox[{"a", " ", "b", " ", "nmbar", " ", "th"}], "-", 
               RowBox[{"a", " ", "nmbar", " ", "s", " ", "th"}], "+", 
               RowBox[{"Sqrt", "[", 
                RowBox[{"a", " ", 
                 RowBox[{"(", 
                  RowBox[{
                   RowBox[{"a", " ", 
                    RowBox[{
                    RowBox[{"(", 
                    RowBox[{"1", "+", 
                    RowBox[{"b", " ", 
                    RowBox[{"(", 
                    RowBox[{"nfbar", "+", "nmbar"}], ")"}], " ", "th"}], "-", 
                    RowBox[{"nmbar", " ", "s", " ", "th"}]}], ")"}], "^", 
                    "2"}]}], "+", 
                   RowBox[{"4", " ", "nmbar", " ", "s", " ", "th", " ", 
                    RowBox[{"(", 
                    RowBox[{"a", "-", 
                    RowBox[{"pbar", " ", "s"}], "+", 
                    RowBox[{"a", " ", "b", " ", 
                    RowBox[{"(", 
                    RowBox[{"nfbar", "+", "nmbar"}], ")"}], " ", "th"}], "-", 
                    RowBox[{"a", " ", "pbar", " ", "s", " ", 
                    RowBox[{"\[Sigma]", "^", "2"}]}]}], ")"}]}]}], ")"}]}], 
                "]"}]}], ")"}]}], ",", 
            RowBox[{
             RowBox[{"-", 
              RowBox[{"(", 
               RowBox[{"1", "/", 
                RowBox[{"(", 
                 RowBox[{"2", " ", "a", " ", "nmbar", " ", "s", " ", "th"}], 
                 ")"}]}], ")"}]}], 
             RowBox[{"(", 
              RowBox[{"a", "+", 
               RowBox[{"a", " ", "b", " ", "nfbar", " ", "th"}], "+", 
               RowBox[{"a", " ", "b", " ", "nmbar", " ", "th"}], "-", 
               RowBox[{"a", " ", "nmbar", " ", "s", " ", "th"}], "-", 
               RowBox[{"Sqrt", "[", 
                RowBox[{"a", " ", 
                 RowBox[{"(", 
                  RowBox[{
                   RowBox[{"a", " ", 
                    RowBox[{
                    RowBox[{"(", 
                    RowBox[{"1", "+", 
                    RowBox[{"b", " ", 
                    RowBox[{"(", 
                    RowBox[{"nfbar", "+", "nmbar"}], ")"}], " ", "th"}], "-", 
                    RowBox[{"nmbar", " ", "s", " ", "th"}]}], ")"}], "^", 
                    "2"}]}], "+", 
                   RowBox[{"4", " ", "nmbar", " ", "s", " ", "th", " ", 
                    RowBox[{"(", 
                    RowBox[{"a", "-", 
                    RowBox[{"pbar", " ", "s"}], "+", 
                    RowBox[{"a", " ", "b", " ", 
                    RowBox[{"(", 
                    RowBox[{"nfbar", "+", "nmbar"}], ")"}], " ", "th"}], "-", 
                    RowBox[{"a", " ", "pbar", " ", "s", " ", 
                    RowBox[{"\[Sigma]", "^", "2"}]}]}], ")"}]}]}], ")"}]}], 
                "]"}]}], ")"}]}]}], "}"}], ",", 
          RowBox[{
           RowBox[{
            RowBox[{"Element", "[", 
             RowBox[{"#", ",", "Reals"}], "]"}], "&&", 
            RowBox[{"0", "<=", "#", "<=", "1"}]}], "&"}]}], "]"}]}], ";", 
       "\n", 
       RowBox[{"evostable", "=", 
        RowBox[{"Select", "[", 
         RowBox[{
          RowBox[{"Table", "[", 
           RowBox[{
            RowBox[{"{", 
             RowBox[{
              RowBox[{"evoeqs", "[", 
               RowBox[{"[", "i", "]"}], "]"}], ",", 
              RowBox[{
               RowBox[{"(", 
                RowBox[{
                 RowBox[{
                  RowBox[{"(", 
                   RowBox[{"nfbar", " ", "pbar", " ", 
                    RowBox[{"s", "^", "2"}], " ", "th"}], ")"}], "/", 
                  RowBox[{
                   RowBox[{"(", 
                    RowBox[{"1", "+", 
                    RowBox[{"2", " ", "b", " ", "nfbar", " ", "th"}], "+", 
                    RowBox[{"nfbar", " ", "s", " ", "th", " ", "z"}]}], ")"}],
                    "^", "2"}]}], "-", 
                 RowBox[{"a", "/", 
                  RowBox[{"(", 
                   RowBox[{"1", "+", 
                    RowBox[{"a", " ", 
                    RowBox[{"\[Sigma]", "^", "2"}]}]}], ")"}]}]}], ")"}], "/.", 
               RowBox[{"{", 
                RowBox[{"z", "->", 
                 RowBox[{"evoeqs", "[", 
                  RowBox[{"[", "i", "]"}], "]"}]}], "}"}]}]}], "}"}], ",", 
            RowBox[{"{", 
             RowBox[{"i", ",", 
              RowBox[{
               RowBox[{"Dimensions", "[", "evoeqs", "]"}], "[", 
               RowBox[{"[", "1", "]"}], "]"}]}], "}"}]}], "]"}], ",", 
          RowBox[{
           RowBox[{
            RowBox[{"#", "[", 
             RowBox[{"[", "2", "]"}], "]"}], "<", "0"}], "&"}]}], "]"}]}], 
       ";", "\n", 
       RowBox[{"Which", "[", "\n", 
        RowBox[{
         RowBox[{
          RowBox[{"(", 
           RowBox[{
            RowBox[{"-", 
             RowBox[{"(", 
              RowBox[{
               RowBox[{"(", 
                RowBox[{"pbar", " ", "s"}], ")"}], "/", 
               RowBox[{"(", 
                RowBox[{"1", "+", 
                 RowBox[{
                  RowBox[{"(", 
                   RowBox[{
                    RowBox[{"b", " ", "nfbar"}], "+", 
                    RowBox[{"b", " ", "nmbar"}]}], ")"}], " ", "th"}]}], 
                ")"}]}], ")"}]}], "+", 
            RowBox[{"1", "/", 
             RowBox[{"(", 
              RowBox[{
               RowBox[{"1", "/", "a"}], "+", 
               RowBox[{"\[Sigma]", "^", "2"}]}], ")"}]}]}], ")"}], "<", "0"}],
          ",", "0", ",", "\n", 
         RowBox[{
          RowBox[{
           RowBox[{"Dimensions", "[", "evostable", "]"}], "[", 
           RowBox[{"[", "1", "]"}], "]"}], ">", "1"}], ",", "\"\<bistab\>\"", 
         ",", "\n", 
         RowBox[{
          RowBox[{
           RowBox[{"Dimensions", "[", "evostable", "]"}], "[", 
           RowBox[{"[", "1", "]"}], "]"}], "==", "0"}], ",", "\"\<nostab\>\"",
          ",", "\n", "True", ",", 
         RowBox[{"evostable", "[", 
          RowBox[{"[", 
           RowBox[{"1", ",", "1"}], "]"}], "]"}]}], "\n", "]"}]}], "\n", 
      ")"}]}], ";"}]}]}]], "Input",ExpressionUUID->"ad13f948-447c-4b92-a7b6-\
4bf9fc263cc1"],

Cell[BoxData[{
 RowBox[{
  RowBox[{"c", "=", "0.1"}], ";"}], "\n", 
 RowBox[{
  RowBox[{"\[Epsilon]", "=", 
   RowBox[{"10", "^", 
    RowBox[{"-", "3"}]}]}], ";"}], "\n", 
 RowBox[{"Do", "[", "\n", 
  RowBox[{
   RowBox[{
    RowBox[{"r", "=", "R"}], ";", "\n", 
    RowBox[{"m", "=", "M"}], ";", "\n", 
    RowBox[{"\[Sigma]", "=", "SIG"}], ";", "\n", 
    RowBox[{"b", "=", "B"}], ";", "\n", 
    RowBox[{"th", "=", "TH"}], ";", "\n", 
    RowBox[{"data", "=", 
     RowBox[{"Table", "[", "\n", 
      RowBox[{
       RowBox[{
        RowBox[{"s", "=", "S"}], ";", "\n", 
        RowBox[{"a", "=", "A"}], ";", "\n", "\n", 
        RowBox[{"(*", " ", 
         RowBox[{
          RowBox[{"solve", " ", "for", " ", "eco"}], "-", 
          RowBox[{"evo", " ", "outcome"}]}], " ", "*)"}], "\n", 
        RowBox[{"ecoevo", "=", 
         RowBox[{"noeq", "[", 
          RowBox[{"s", ",", "a"}], "]"}]}], ";", "\n", "\n", 
        RowBox[{"(*", " ", 
         RowBox[{
         "assign", " ", "correct", " ", "values", " ", "for", " ", "other", 
          " ", "models"}], " ", "*)"}], "\n", 
        RowBox[{"Which", "[", "\n", 
         RowBox[{
          RowBox[{
           RowBox[{
            RowBox[{"Length", "[", "ecoevo", "]"}], "==", "0"}], "&&", 
           RowBox[{"ecoevo", "==", "1"}]}], ",", 
          RowBox[{
           RowBox[{"{", 
            RowBox[{"nfbar", ",", "nmbar", ",", "pbar", ",", "zbar"}], "}"}], 
           "=", 
           RowBox[{"{", 
            RowBox[{
             RowBox[{"1", "/", "2"}], ",", 
             RowBox[{"1", "/", "2"}], ",", "0", ",", "1"}], "}"}]}], ",", 
          RowBox[{"(*", 
           RowBox[{"prey", " ", "only"}], " ", "*)"}], "\n", 
          RowBox[{
           RowBox[{
            RowBox[{"Length", "[", "ecoevo", "]"}], "==", "0"}], "&&", 
           RowBox[{"ecoevo", "==", "2"}]}], ",", 
          RowBox[{
           RowBox[{"{", 
            RowBox[{"nfbar", ",", "nmbar", ",", "pbar", ",", "zbar"}], "}"}], 
           "=", 
           RowBox[{"{", 
            RowBox[{
             RowBox[{"m", "/", 
              RowBox[{"(", 
               RowBox[{"2", " ", "b", " ", 
                RowBox[{"(", 
                 RowBox[{"c", "-", 
                  RowBox[{"m", " ", "th"}]}], ")"}]}], ")"}]}], ",", 
             RowBox[{"m", "/", 
              RowBox[{"(", 
               RowBox[{"2", " ", "b", " ", 
                RowBox[{"(", 
                 RowBox[{"c", "-", 
                  RowBox[{"m", " ", "th"}]}], ")"}]}], ")"}]}], ",", 
             RowBox[{
              RowBox[{"(", 
               RowBox[{"c", " ", "r", " ", 
                RowBox[{"(", 
                 RowBox[{
                  RowBox[{
                   RowBox[{"-", "2"}], " ", "b", " ", "m"}], "+", 
                  RowBox[{"2", " ", 
                   RowBox[{"b", "^", "2"}], " ", 
                   RowBox[{"(", 
                    RowBox[{"c", "-", 
                    RowBox[{"m", " ", "th"}]}], ")"}]}]}], ")"}]}], ")"}], 
              "/", 
              RowBox[{"(", 
               RowBox[{"2", " ", 
                RowBox[{"b", "^", "3"}], " ", 
                RowBox[{
                 RowBox[{"(", 
                  RowBox[{"c", "-", 
                   RowBox[{"m", " ", "th"}]}], ")"}], "^", "2"}]}], ")"}]}], 
             ",", "0"}], "}"}]}], ",", 
          RowBox[{"(*", " ", 
           RowBox[{"trait", " ", "lost"}], " ", "*)"}], "\n", 
          RowBox[{
           RowBox[{"Length", "[", "ecoevo", "]"}], "==", "4"}], ",", 
          RowBox[{
           RowBox[{"{", 
            RowBox[{"nfbar", ",", "nmbar", ",", "pbar", ",", "zbar"}], "}"}], 
           "=", "ecoevo"}], ",", 
          RowBox[{"(*", " ", 
           RowBox[{"stable", " ", "eq"}], " ", "*)"}], "\n", 
          RowBox[{
           RowBox[{"Length", "[", "ecoevo", "]"}], "==", "6"}], ",", 
          RowBox[{"(*", " ", "cycles", " ", "*)"}], "\n", 
          RowBox[{
           RowBox[{"nfbar", "=", 
            RowBox[{
             RowBox[{"NIntegrate", "[", 
              RowBox[{
               RowBox[{
                RowBox[{"nf", "[", "t", "]"}], "/.", "lc"}], ",", 
               RowBox[{"{", 
                RowBox[{"t", ",", "0", ",", 
                 RowBox[{"FinalTime", "[", "lc", "]"}]}], "}"}]}], "]"}], "/", 
             RowBox[{"FinalTime", "[", "lc", "]"}]}]}], ";", "\n", 
           RowBox[{"nmbar", "=", 
            RowBox[{
             RowBox[{"NIntegrate", "[", 
              RowBox[{
               RowBox[{
                RowBox[{"nm", "[", "t", "]"}], "/.", "lc"}], ",", 
               RowBox[{"{", 
                RowBox[{"t", ",", "0", ",", 
                 RowBox[{"FinalTime", "[", "lc", "]"}]}], "}"}]}], "]"}], "/", 
             RowBox[{"FinalTime", "[", "lc", "]"}]}]}], ";", "\n", 
           RowBox[{"pbar", "=", 
            RowBox[{
             RowBox[{"NIntegrate", "[", 
              RowBox[{
               RowBox[{
                RowBox[{"p", "[", "t", "]"}], "/.", "lc"}], ",", 
               RowBox[{"{", 
                RowBox[{"t", ",", "0", ",", 
                 RowBox[{"FinalTime", "[", "lc", "]"}]}], "}"}]}], "]"}], "/", 
             RowBox[{"FinalTime", "[", "lc", "]"}]}]}], ";", "\n", 
           RowBox[{"zbar", "=", 
            RowBox[{
             RowBox[{"NIntegrate", "[", 
              RowBox[{
               RowBox[{
                RowBox[{"z", "[", "t", "]"}], "/.", "lc"}], ",", 
               RowBox[{"{", 
                RowBox[{"t", ",", "0", ",", 
                 RowBox[{"FinalTime", "[", "lc", "]"}]}], "}"}]}], "]"}], "/", 
             RowBox[{"FinalTime", "[", "lc", "]"}]}]}], ";"}], ",", "\n", 
          "True", ",", 
          RowBox[{
           RowBox[{"{", 
            RowBox[{"nbar", ",", "pbar", ",", "zbar"}], "}"}], "=", 
           RowBox[{"{", 
            RowBox[{
             RowBox[{
              RowBox[{"(", 
               RowBox[{"m", " ", "\[Kappa]"}], ")"}], "/", 
              RowBox[{"(", 
               RowBox[{"b", " ", "c"}], ")"}]}], ",", 
             RowBox[{
              RowBox[{"(", 
               RowBox[{"r", " ", "\[Kappa]", " ", 
                RowBox[{"(", 
                 RowBox[{
                  RowBox[{"b", " ", "c"}], "-", 
                  RowBox[{"m", " ", "\[Kappa]"}]}], ")"}]}], ")"}], "/", 
              RowBox[{"(", 
               RowBox[{
                RowBox[{"b", "^", "2"}], " ", "c"}], ")"}]}], ",", "1"}], 
            "}"}]}]}], "\n", "]"}], ";", "\n", "\n", 
        RowBox[{"ecoeqs", "=", 
         RowBox[{"Select", "[", 
          RowBox[{
           RowBox[{"{", 
            RowBox[{"{", 
             RowBox[{
              RowBox[{"m", "/", 
               RowBox[{"(", 
                RowBox[{
                 RowBox[{"2", " ", "b", " ", "c"}], "-", 
                 RowBox[{"2", " ", "b", " ", "m", " ", "th"}]}], ")"}]}], ",", 
              RowBox[{"m", "/", 
               RowBox[{"(", 
                RowBox[{"2", " ", 
                 RowBox[{"(", 
                  RowBox[{"c", "-", 
                   RowBox[{"m", " ", "th"}]}], ")"}], " ", 
                 RowBox[{"(", 
                  RowBox[{"b", "+", 
                   RowBox[{"s", " ", "zbar"}]}], ")"}]}], ")"}]}], ",", 
              RowBox[{
               RowBox[{"(", 
                RowBox[{"c", " ", "r", " ", 
                 RowBox[{"(", 
                  RowBox[{
                   RowBox[{"2", " ", 
                    RowBox[{"b", "^", "2"}], " ", 
                    RowBox[{"(", 
                    RowBox[{"c", "-", 
                    RowBox[{"m", " ", "th"}]}], ")"}]}], "-", 
                   RowBox[{"m", " ", "s", " ", "zbar"}], "-", 
                   RowBox[{"2", " ", "b", " ", 
                    RowBox[{"(", 
                    RowBox[{"m", "-", 
                    RowBox[{"c", " ", "s", " ", "zbar"}], "+", 
                    RowBox[{"m", " ", "s", " ", "th", " ", "zbar"}]}], 
                    ")"}]}]}], ")"}]}], ")"}], "/", 
               RowBox[{"(", 
                RowBox[{"2", " ", 
                 RowBox[{"b", "^", "2"}], " ", 
                 RowBox[{
                  RowBox[{"(", 
                   RowBox[{"c", "-", 
                    RowBox[{"m", " ", "th"}]}], ")"}], "^", "2"}], " ", 
                 RowBox[{"(", 
                  RowBox[{"b", "+", 
                   RowBox[{"s", " ", "zbar"}]}], ")"}]}], ")"}]}]}], "}"}], 
            "}"}], ",", 
           RowBox[{
            RowBox[{
             RowBox[{"Element", "[", 
              RowBox[{
               RowBox[{"#", "[", 
                RowBox[{"[", "1", "]"}], "]"}], ",", "Reals"}], "]"}], "&&", 
             RowBox[{"0", "<=", 
              RowBox[{"#", "[", 
               RowBox[{"[", "1", "]"}], "]"}], "<=", "1"}], "&&", 
             RowBox[{"Element", "[", 
              RowBox[{
               RowBox[{"#", "[", 
                RowBox[{"[", "2", "]"}], "]"}], ",", "Reals"}], "]"}], "&&", 
             RowBox[{"0", "<=", 
              RowBox[{"#", "[", 
               RowBox[{"[", "2", "]"}], "]"}], "<=", "1"}], "&&", 
             RowBox[{"Element", "[", 
              RowBox[{
               RowBox[{"#", "[", 
                RowBox[{"[", "3", "]"}], "]"}], ",", "Reals"}], "]"}], "&&", 
             RowBox[{"0", "<=", 
              RowBox[{"#", "[", 
               RowBox[{"[", "3", "]"}], "]"}], "<=", "1"}]}], "&"}]}], 
          "]"}]}], ";", "\n", 
        RowBox[{"ecostable", "=", 
         RowBox[{"Select", "[", 
          RowBox[{
           RowBox[{"Table", "[", 
            RowBox[{
             RowBox[{"{", 
              RowBox[{
               RowBox[{"ecoeqs", "[", 
                RowBox[{"[", "i", "]"}], "]"}], ",", 
               RowBox[{
                RowBox[{"TakeLargest", "[", 
                 RowBox[{
                  RowBox[{"Re", "[", 
                   RowBox[{"Eigenvalues", "[", 
                    RowBox[{"ecoJ", "[", 
                    RowBox[{"ecoeqs", "[", 
                    RowBox[{"[", "i", "]"}], "]"}], "]"}], "]"}], "]"}], ",", 
                  "1"}], "]"}], "[", 
                RowBox[{"[", "1", "]"}], "]"}]}], "}"}], ",", 
             RowBox[{"{", 
              RowBox[{"i", ",", 
               RowBox[{
                RowBox[{"Dimensions", "[", "ecoeqs", "]"}], "[", 
                RowBox[{"[", "1", "]"}], "]"}]}], "}"}]}], "]"}], ",", 
           RowBox[{
            RowBox[{
             RowBox[{"Re", "[", 
              RowBox[{"#", "[", 
               RowBox[{"[", "2", "]"}], "]"}], "]"}], "<", "0"}], "&"}]}], 
          "]"}]}], ";", "\n", 
        RowBox[{"ecoout", "=", 
         RowBox[{"Which", "[", "\n", 
          RowBox[{
           RowBox[{
            RowBox[{
             RowBox[{
              RowBox[{"-", "m"}], "+", 
              RowBox[{
               RowBox[{"(", 
                RowBox[{"c", " ", 
                 RowBox[{"(", 
                  RowBox[{
                   RowBox[{"b", " ", 
                    RowBox[{"(", 
                    RowBox[{"nfbar", "+", "nmbar"}], ")"}]}], "+", 
                   RowBox[{"nmbar", " ", "s", " ", "zbar"}]}], ")"}]}], ")"}],
                "/", 
               RowBox[{"(", 
                RowBox[{"1", "+", 
                 RowBox[{"b", " ", 
                  RowBox[{"(", 
                   RowBox[{"nfbar", "+", "nmbar"}], ")"}], " ", "th"}], "+", 
                 RowBox[{"nmbar", " ", "s", " ", "th", " ", "zbar"}]}], 
                ")"}]}]}], "<", "0"}], "&&", 
            RowBox[{
             RowBox[{
              RowBox[{"Dimensions", "[", "ecostable", "]"}], "[", 
              RowBox[{"[", "1", "]"}], "]"}], "==", "1"}]}], ",", 
           "\"\<bistab\>\"", ",", "\n", 
           RowBox[{
            RowBox[{
             RowBox[{"-", "m"}], "+", 
             RowBox[{
              RowBox[{"(", 
               RowBox[{"c", " ", 
                RowBox[{"(", 
                 RowBox[{
                  RowBox[{"b", " ", 
                   RowBox[{"(", 
                    RowBox[{"nfbar", "+", "nmbar"}], ")"}]}], "+", 
                  RowBox[{"nmbar", " ", "s", " ", "zbar"}]}], ")"}]}], ")"}], 
              "/", 
              RowBox[{"(", 
               RowBox[{"1", "+", 
                RowBox[{"b", " ", 
                 RowBox[{"(", 
                  RowBox[{"nfbar", "+", "nmbar"}], ")"}], " ", "th"}], "+", 
                RowBox[{"nmbar", " ", "s", " ", "th", " ", "zbar"}]}], 
               ")"}]}]}], "<", "0"}], ",", "\"\<predext\>\"", ",", "\n", 
           RowBox[{
            RowBox[{
             RowBox[{"Dimensions", "[", "ecostable", "]"}], "[", 
             RowBox[{"[", "1", "]"}], "]"}], "==", "1"}], ",", 
           RowBox[{"ecostable", "[", 
            RowBox[{"[", 
             RowBox[{"1", ",", "1"}], "]"}], "]"}], ",", "\n", "True", ",", 
           "\n", 
           RowBox[{"If", "[", "\n", 
            RowBox[{
             RowBox[{
              RowBox[{"ecocyc", "=", 
               RowBox[{"ecoCycleCheck", "[", 
                RowBox[{"s", ",", "a"}], "]"}]}], ";", "\n", 
              RowBox[{
               RowBox[{"Dimensions", "[", "ecocyc", "]"}], "==", 
               RowBox[{"{", "}"}]}]}], ",", "\n", 
             RowBox[{"Values", "[", 
              RowBox[{"EcoSim", "[", 
               RowBox[{
                RowBox[{"{", 
                 RowBox[{
                  RowBox[{"nf", "->", 
                   RowBox[{"1", "/", "2"}]}], ",", 
                  RowBox[{"nm", "->", 
                   RowBox[{"1", "/", "2"}]}], ",", 
                  RowBox[{"p", "->", 
                   RowBox[{"c", "/", "2"}]}]}], "}"}], ",", "10000", ",", 
                RowBox[{"Output", "->", "\"\<FinalSlice\>\""}]}], "]"}], 
              "]"}], ",", "\n", "ecocyc"}], "\n", "]"}]}], "\n", "]"}]}], ";",
         "\n", "\n", 
        RowBox[{"{", 
         RowBox[{"s", ",", "a", ",", "ecoevo", ",", "ecoout", ",", "evoout"}],
          "}"}]}], "\n", ",", 
       RowBox[{"{", 
        RowBox[{"S", ",", "0.1", ",", "10.", ",", "0.1"}], "}"}], ",", 
       RowBox[{"{", 
        RowBox[{"A", ",", "0.1", ",", "10.", ",", "0.1"}], "}"}]}], "]"}]}], 
    ";", "\n", 
    RowBox[{"Put", "[", 
     RowBox[{"data", ",", "\"\<Eco-Evo-Compare_m1_th05\>\""}], "]"}], ";"}], 
   "\n", ",", 
   RowBox[{"{", 
    RowBox[{"R", ",", 
     RowBox[{"{", "2", "}"}]}], "}"}], ",", 
   RowBox[{"{", 
    RowBox[{"M", ",", 
     RowBox[{"{", "0.1", "}"}]}], "}"}], ",", 
   RowBox[{"{", 
    RowBox[{"SIG", ",", 
     RowBox[{"{", "0.1", "}"}]}], "}"}], ",", 
   RowBox[{"{", 
    RowBox[{"B", ",", 
     RowBox[{"{", "5", "}"}]}], "}"}], ",", 
   RowBox[{"{", 
    RowBox[{"TH", ",", 
     RowBox[{"{", "0.5", "}"}]}], "}"}]}], "]"}]}], "Code",
 InitializationCell->
  False,ExpressionUUID->"a8678b27-84bc-47cb-b54e-19a8815b299d"]
}, Closed]],

Cell[CellGroupData[{

Cell["Plot", "Subsection",
 CellChangeTimes->{{3.872752517208971*^9, 3.8727525291540313`*^9}, {
  3.875969601527897*^9, 
  3.8759696020082207`*^9}},ExpressionUUID->"2b1ee9e2-48de-4117-8300-\
5004d9cdeff2"],

Cell[BoxData[
 RowBox[{
  RowBox[{"totdata", "=", 
   RowBox[{"<<", "\"\<Eco-Evo-Compare_m1_th05\>\""}]}], ";"}]], "Input",
 CellChangeTimes->{{3.872258271795188*^9, 3.872258327790921*^9}, {
  3.8722583684566574`*^9, 3.8722583733057156`*^9}, {3.8722584633604813`*^9, 
  3.872258476878868*^9}, {3.872259539447356*^9, 3.872259539650679*^9}, {
  3.872667749667808*^9, 3.8726677581745086`*^9}, {3.87275270626462*^9, 
  3.872752706924898*^9}, {3.8746479078833494`*^9, 3.874647917713972*^9}, {
  3.874648262341658*^9, 3.87464826640075*^9}, {3.8759696164645586`*^9, 
  3.875969616673109*^9}},ExpressionUUID->"dfb6584c-ea2d-4e3e-95ac-\
55fa04f3368d"],

Cell[CellGroupData[{

Cell["Both", "Subsubsection",
 CellChangeTimes->{{3.8208309017828817`*^9, 3.820830919584275*^9}, {
  3.8248080258913083`*^9, 3.824808028955491*^9}, {3.824829213391364*^9, 
  3.8248292154540634`*^9}, {3.824836649389615*^9, 3.824836651965228*^9}, {
  3.824836748865918*^9, 3.8248367499347963`*^9}, {3.8695553857684584`*^9, 
  3.869555446353346*^9}, {3.8695581042544804`*^9, 3.8695581051745195`*^9}, {
  3.869926621303863*^9, 3.8699266240115833`*^9}, {3.8699266799261613`*^9, 
  3.8699266800487366`*^9}, {3.869928210616143*^9, 3.8699282291497517`*^9}, {
  3.8727524489048433`*^9, 
  3.8727524498576484`*^9}},ExpressionUUID->"569132fd-af23-4422-b8de-\
85486715b44a"],

Cell[BoxData[
 RowBox[{
  RowBox[{"data", "=", 
   RowBox[{
    RowBox[{"Flatten", "[", 
     RowBox[{"totdata", ",", "1"}], "]"}], "[", 
    RowBox[{"[", 
     RowBox[{"All", ",", 
      RowBox[{"{", 
       RowBox[{"1", ",", "2", ",", "3"}], "}"}]}], "]"}], "]"}]}], 
  ";"}]], "Input",
 CellChangeTimes->{{3.872258722581201*^9, 3.8722587349315143`*^9}, {
  3.872259552171995*^9, 3.872259573826997*^9}},
 CellLabel->"In[3]:=",ExpressionUUID->"1ee260b8-9e18-414c-894b-e27f52eccf74"],

Cell[BoxData[{
 RowBox[{
  RowBox[{"outcome", "=", 
   RowBox[{"Join", "[", "\[IndentingNewLine]", 
    RowBox[{
     RowBox[{"Select", "[", 
      RowBox[{"data", ",", 
       RowBox[{
        RowBox[{
         RowBox[{"#", "[", 
          RowBox[{"[", "3", "]"}], "]"}], "\[Equal]", "1"}], "&"}]}], "]"}], 
     ",", "\[IndentingNewLine]", 
     RowBox[{"Select", "[", 
      RowBox[{"data", ",", 
       RowBox[{
        RowBox[{
         RowBox[{"#", "[", 
          RowBox[{"[", "3", "]"}], "]"}], "\[Equal]", "2"}], "&"}]}], "]"}], 
     ",", "\[IndentingNewLine]", 
     RowBox[{
      RowBox[{"Append", "[", "3", "]"}], "/@", 
      RowBox[{
       RowBox[{"Select", "[", 
        RowBox[{"data", ",", 
         RowBox[{
          RowBox[{
           RowBox[{"Length", "[", 
            RowBox[{"#", "[", 
             RowBox[{"[", "3", "]"}], "]"}], "]"}], "\[Equal]", "4"}], 
          "&"}]}], "]"}], "[", 
       RowBox[{"[", 
        RowBox[{"All", ",", 
         RowBox[{"{", 
          RowBox[{"1", ",", "2"}], "}"}]}], "]"}], "]"}]}], ",", 
     "\[IndentingNewLine]", 
     RowBox[{
      RowBox[{"Append", "[", "5", "]"}], "/@", 
      RowBox[{
       RowBox[{"Select", "[", 
        RowBox[{"data", ",", 
         RowBox[{
          RowBox[{
           RowBox[{"Length", "[", 
            RowBox[{"#", "[", 
             RowBox[{"[", "3", "]"}], "]"}], "]"}], "\[Equal]", "6"}], 
          "&"}]}], "]"}], "[", 
       RowBox[{"[", 
        RowBox[{"All", ",", 
         RowBox[{"{", 
          RowBox[{"1", ",", "2"}], "}"}]}], "]"}], "]"}]}]}], 
    "\[IndentingNewLine]", "]"}]}], ";"}], "\[IndentingNewLine]", 
 RowBox[{
  RowBox[{
   RowBox[{"out", "=", 
    RowBox[{"Interpolation", "[", 
     RowBox[{"outcome", ",", 
      RowBox[{"InterpolationOrder", "\[Rule]", "1"}]}], "]"}]}], ";"}], 
  "\[IndentingNewLine]"}], "\[IndentingNewLine]", 
 RowBox[{
  RowBox[{"neq", "=", 
   RowBox[{
    RowBox[{"Partition", "[", 
     RowBox[{
      RowBox[{"Flatten", "[", 
       RowBox[{"Select", "[", 
        RowBox[{"data", ",", 
         RowBox[{
          RowBox[{
           RowBox[{"Length", "[", 
            RowBox[{"#", "[", 
             RowBox[{"[", "3", "]"}], "]"}], "]"}], "\[Equal]", "4"}], 
          "&"}]}], "]"}], "]"}], ",", "6"}], "]"}], "[", 
    RowBox[{"[", 
     RowBox[{"All", ",", 
      RowBox[{"{", 
       RowBox[{"1", ",", "2", ",", "4"}], "}"}]}], "]"}], "]"}]}], 
  ";"}], "\[IndentingNewLine]", 
 RowBox[{
  RowBox[{
   RowBox[{"neq", "[", 
    RowBox[{"[", 
     RowBox[{"All", ",", "1"}], "]"}], "]"}], "=", 
   RowBox[{
    RowBox[{"neq", "[", 
     RowBox[{"[", 
      RowBox[{"All", ",", "1"}], "]"}], "]"}], "+", 
    RowBox[{"RandomReal", "[", 
     RowBox[{
      RowBox[{
       RowBox[{"10", "^", 
        RowBox[{"-", "10"}]}], "*", 
       RowBox[{"{", 
        RowBox[{
         RowBox[{"-", "1"}], ",", "1"}], "}"}]}], ",", 
      RowBox[{"Dimensions", "[", 
       RowBox[{"neq", "[", 
        RowBox[{"[", 
         RowBox[{"All", ",", "1"}], "]"}], "]"}], "]"}]}], "]"}]}]}], 
  ";"}], "\[IndentingNewLine]", 
 RowBox[{
  RowBox[{
   RowBox[{"nstab", "=", 
    RowBox[{"Interpolation", "[", 
     RowBox[{"neq", ",", 
      RowBox[{"InterpolationOrder", "\[Rule]", "1"}]}], "]"}]}], ";"}], 
  "\[IndentingNewLine]"}], "\[IndentingNewLine]", 
 RowBox[{
  RowBox[{"namp", "=", 
   RowBox[{
    RowBox[{"Partition", "[", 
     RowBox[{
      RowBox[{"Flatten", "[", 
       RowBox[{"Select", "[", 
        RowBox[{"data", ",", 
         RowBox[{
          RowBox[{
           RowBox[{"Length", "[", 
            RowBox[{"#", "[", 
             RowBox[{"[", "3", "]"}], "]"}], "]"}], "\[Equal]", "6"}], 
          "&"}]}], "]"}], "]"}], ",", "8"}], "]"}], "[", 
    RowBox[{"[", 
     RowBox[{"All", ",", 
      RowBox[{"{", 
       RowBox[{"1", ",", "2", ",", "4"}], "}"}]}], "]"}], "]"}]}], 
  ";"}], "\[IndentingNewLine]", 
 RowBox[{
  RowBox[{
   RowBox[{"namp", "[", 
    RowBox[{"[", 
     RowBox[{"All", ",", "1"}], "]"}], "]"}], "=", 
   RowBox[{
    RowBox[{"namp", "[", 
     RowBox[{"[", 
      RowBox[{"All", ",", "1"}], "]"}], "]"}], "+", 
    RowBox[{"RandomReal", "[", 
     RowBox[{
      RowBox[{
       RowBox[{"10", "^", 
        RowBox[{"-", "10"}]}], "*", 
       RowBox[{"{", 
        RowBox[{
         RowBox[{"-", "1"}], ",", "1"}], "}"}]}], ",", 
      RowBox[{"Dimensions", "[", 
       RowBox[{"namp", "[", 
        RowBox[{"[", 
         RowBox[{"All", ",", "1"}], "]"}], "]"}], "]"}]}], "]"}]}]}], 
  ";"}], "\[IndentingNewLine]", 
 RowBox[{
  RowBox[{"ncyc", "=", 
   RowBox[{"Interpolation", "[", 
    RowBox[{"namp", ",", 
     RowBox[{"InterpolationOrder", "\[Rule]", "1"}]}], "]"}]}], 
  ";"}]}], "Input",
 CellChangeTimes->{{3.855839814255785*^9, 3.8558398811027393`*^9}, {
   3.8558399218023777`*^9, 3.8558400580452094`*^9}, {3.8558411924329243`*^9, 
   3.855841273604453*^9}, {3.859014811542424*^9, 3.8590149052980933`*^9}, 
   3.859015026797164*^9, {3.8722587478119335`*^9, 3.872258779355917*^9}, 
   3.8722588109319873`*^9, {3.87225907940829*^9, 3.8722590832371817`*^9}, {
   3.87225957921938*^9, 3.8722595874412622`*^9}, {3.8722596548713417`*^9, 
   3.872259657043621*^9}, {3.872259782521207*^9, 3.8722597847552834`*^9}, {
   3.8722598237353067`*^9, 3.8722598255095453`*^9}, {3.8726656222639265`*^9, 
   3.87266562465665*^9}},
 CellLabel->"In[4]:=",ExpressionUUID->"092a42ac-8fa1-4ea1-99f6-5d23690149ef"],

Cell[BoxData[
 RowBox[{
  RowBox[{"pana", "=", 
   RowBox[{"Show", "[", "\[IndentingNewLine]", 
    RowBox[{
     RowBox[{"ContourPlot", "[", 
      RowBox[{
       RowBox[{"nstab", "[", 
        RowBox[{"s", ",", "a"}], "]"}], ",", 
       RowBox[{"{", 
        RowBox[{"s", ",", "0", ",", "10"}], "}"}], ",", 
       RowBox[{"{", 
        RowBox[{"a", ",", "0", ",", "10"}], "}"}], ",", 
       RowBox[{"Contours", "\[Rule]", 
        RowBox[{"Table", "[", 
         RowBox[{
          RowBox[{"0.1", "+", 
           RowBox[{"x", "/", "100"}]}], ",", 
          RowBox[{"{", 
           RowBox[{"x", ",", "4", ",", "9"}], "}"}]}], "]"}]}], ",", 
       RowBox[{"FrameLabel", "\[Rule]", 
        RowBox[{"{", 
         RowBox[{
          RowBox[{"Style", "[", 
           RowBox[{
           "\"\<Display-based predation cost \!\(\*StyleBox[\"s\",FontSlant->\
\"Italic\"]\)\>\"", ",", "22", ",", "Transparent"}], "]"}], ",", 
          RowBox[{"Style", "[", 
           RowBox[{
           "\"\<Preference strength \
\!\(\*SubscriptBox[StyleBox[\"a\",FontSlant->\"Italic\"], \
StyleBox[\"c\",FontSlant->\"Italic\"]]\)\>\"", ",", "22"}], "]"}]}], "}"}]}], 
       ",", 
       RowBox[{"FrameStyle", "\[Rule]", 
        RowBox[{"Directive", "[", 
         RowBox[{"18", ",", "Thick", ",", "Black"}], "]"}]}], ",", 
       RowBox[{"ColorFunction", "\[Rule]", 
        RowBox[{"ColorData", "[", 
         RowBox[{"{", 
          RowBox[{"\"\<GrayTones\>\"", ",", 
           RowBox[{"{", 
            RowBox[{"0.13", ",", "0.2"}], "}"}]}], "}"}], "]"}]}], ",", 
       RowBox[{"ColorFunctionScaling", "\[Rule]", "False"}], ",", 
       RowBox[{"RegionFunction", "\[Rule]", 
        RowBox[{"Function", "[", 
         RowBox[{
          RowBox[{"{", 
           RowBox[{"x", ",", "y"}], "}"}], ",", 
          RowBox[{"2", "<", 
           RowBox[{"out", "[", 
            RowBox[{"x", ",", "y"}], "]"}], "<", "4"}]}], "]"}]}], ",", 
       RowBox[{"BoundaryStyle", "\[Rule]", "Black"}], ",", 
       RowBox[{"PlotRange", "\[Rule]", 
        RowBox[{"{", 
         RowBox[{
          RowBox[{"{", 
           RowBox[{"0", ",", "10"}], "}"}], ",", 
          RowBox[{"{", 
           RowBox[{"0", ",", "10"}], "}"}], ",", "All"}], "}"}]}], ",", 
       RowBox[{"PlotPoints", "\[Rule]", "100"}], ",", 
       RowBox[{"ImageSize", "\[Rule]", "Medium"}]}], "]"}], 
     "\[IndentingNewLine]", ",", "\[IndentingNewLine]", 
     RowBox[{"DensityPlot", "[", 
      RowBox[{
       RowBox[{"ncyc", "[", 
        RowBox[{"s", ",", "a"}], "]"}], ",", 
       RowBox[{"{", 
        RowBox[{"s", ",", "0", ",", "10"}], "}"}], ",", 
       RowBox[{"{", 
        RowBox[{"a", ",", "0", ",", "10"}], "}"}], ",", 
       RowBox[{"FrameLabel", "\[Rule]", 
        RowBox[{"{", 
         RowBox[{
          RowBox[{"Style", "[", 
           RowBox[{
           "\"\<Display-based predation multiplier \
\!\(\*StyleBox[\"s\",FontSlant->\"Italic\"]\)\>\"", ",", "18"}], "]"}], ",", 
          RowBox[{"Style", "[", 
           RowBox[{
           "\"\<Preference strength \
\!\(\*StyleBox[\"a\",FontSlant->\"Italic\"]\)\>\"", ",", "18"}], "]"}]}], 
         "}"}]}], ",", 
       RowBox[{"FrameStyle", "\[Rule]", 
        RowBox[{"Directive", "[", 
         RowBox[{"14", ",", "Thick", ",", "Black"}], "]"}]}], ",", 
       RowBox[{"ColorFunction", "\[Rule]", 
        RowBox[{"ColorData", "[", 
         RowBox[{"{", 
          RowBox[{"\"\<SandyTerrain\>\"", ",", 
           RowBox[{"{", 
            RowBox[{"0.05", ",", "0.35"}], "}"}]}], "}"}], "]"}]}], ",", 
       RowBox[{"ColorFunctionScaling", "\[Rule]", "False"}], ",", 
       RowBox[{"RegionFunction", "\[Rule]", 
        RowBox[{"Function", "[", 
         RowBox[{
          RowBox[{"{", 
           RowBox[{"x", ",", "y"}], "}"}], ",", 
          RowBox[{"4.5", "\[LessEqual]", 
           RowBox[{"out", "[", 
            RowBox[{"x", ",", "y"}], "]"}], "\[LessEqual]", "5.5"}]}], 
         "]"}]}], ",", 
       RowBox[{"BoundaryStyle", "\[Rule]", "Black"}], ",", 
       RowBox[{"PlotRange", "\[Rule]", 
        RowBox[{"{", 
         RowBox[{
          RowBox[{"{", 
           RowBox[{"0", ",", "10"}], "}"}], ",", 
          RowBox[{"{", 
           RowBox[{"0", ",", "10"}], "}"}], ",", "All"}], "}"}]}]}], "]"}], 
     "\[IndentingNewLine]", ",", "\[IndentingNewLine]", 
     RowBox[{"RegionPlot", "[", 
      RowBox[{
       RowBox[{
        RowBox[{"out", "[", 
         RowBox[{"s", ",", "a"}], "]"}], "\[Equal]", "1"}], ",", 
       RowBox[{"{", 
        RowBox[{"s", ",", "0", ",", "10"}], "}"}], ",", 
       RowBox[{"{", 
        RowBox[{"a", ",", "0", ",", "10"}], "}"}], ",", 
       RowBox[{"PlotStyle", "\[Rule]", 
        RowBox[{"Lighter", "@", "Purple"}]}], ",", 
       RowBox[{"BoundaryStyle", "\[Rule]", "Black"}]}], "]"}], 
     "\[IndentingNewLine]", ",", "\[IndentingNewLine]", 
     RowBox[{"RegionPlot", "[", 
      RowBox[{
       RowBox[{"1.5", "\[LessEqual]", 
        RowBox[{"out", "[", 
         RowBox[{"s", ",", "a"}], "]"}], "\[LessEqual]", "2.5"}], ",", 
       RowBox[{"{", 
        RowBox[{"s", ",", "0", ",", "10"}], "}"}], ",", 
       RowBox[{"{", 
        RowBox[{"a", ",", "0", ",", "10"}], "}"}], ",", 
       RowBox[{"PlotStyle", "\[Rule]", 
        RowBox[{"Darker", "@", "Green"}]}], ",", 
       RowBox[{"BoundaryStyle", "\[Rule]", "Black"}], ",", 
       RowBox[{"MaxRecursion", "\[Rule]", "3"}]}], "]"}], 
     "\[IndentingNewLine]", ",", "\[IndentingNewLine]", 
     RowBox[{"Epilog", "\[Rule]", 
      RowBox[{"Inset", "[", 
       RowBox[{
        RowBox[{"Text", "[", 
         RowBox[{"Style", "[", 
          RowBox[{"\"\<Eco-evo\ncycles\>\"", ",", 
           RowBox[{"TextAlignment", "\[Rule]", "Center"}], ",", "21"}], "]"}],
          "]"}], ",", 
        RowBox[{"{", 
         RowBox[{"7", ",", "7.5"}], "}"}]}], "]"}]}]}], "\[IndentingNewLine]",
     "]"}]}], ";"}]], "Input",
 CellChangeTimes->{{3.8558414147753253`*^9, 3.8558416453469763`*^9}, {
   3.8558443873970766`*^9, 3.855844420450837*^9}, 3.8558445071117153`*^9, {
   3.858151642396403*^9, 3.8581516570888047`*^9}, {3.8581516913389664`*^9, 
   3.8581517025047235`*^9}, {3.858151794834095*^9, 3.858151796794327*^9}, {
   3.871540798271635*^9, 3.871540867011215*^9}, {3.872070733611843*^9, 
   3.8720708721883607`*^9}, {3.8720709281455193`*^9, 3.87207101629922*^9}, {
   3.872071079934693*^9, 3.872071095289358*^9}, {3.872071145082841*^9, 
   3.8720711616334963`*^9}, {3.872071206981221*^9, 3.8720712285332823`*^9}, {
   3.8721533442034454`*^9, 3.8721533453768144`*^9}, {3.872154465193718*^9, 
   3.8721544689203515`*^9}, 3.8721546805114126`*^9, 3.8721547132710695`*^9, 
   3.8721547469259233`*^9, {3.872154784397352*^9, 3.8721547922230625`*^9}, {
   3.8722592867715435`*^9, 3.8722593227393546`*^9}, {3.8722596386964808`*^9, 
   3.872259641243763*^9}, {3.8726656102201834`*^9, 3.872665613666994*^9}, 
   3.8726667687715783`*^9, {3.87266722668979*^9, 3.872667253908978*^9}, {
   3.8726677863191023`*^9, 3.872667786854136*^9}, {3.872667837131328*^9, 
   3.872667837910365*^9}, {3.8727763143945203`*^9, 3.872776317172014*^9}, {
   3.8727771321466255`*^9, 3.8727771340829897`*^9}, {3.8727784176480045`*^9, 
   3.8727784181589785`*^9}, {3.872778472788639*^9, 3.8727784778745594`*^9}, {
   3.874504090403878*^9, 3.8745040959166093`*^9}, {3.874562546339072*^9, 
   3.8745626540051184`*^9}, {3.8745627680851555`*^9, 3.874562780222131*^9}, 
   3.874562842652918*^9, {3.874563388613975*^9, 3.8745633971385813`*^9}, 
   3.874563435160556*^9, 3.8745651328633666`*^9, 3.8745651850022345`*^9, {
   3.8745655337722588`*^9, 3.8745655620973577`*^9}, 3.874565662906767*^9, {
   3.8745660222447634`*^9, 3.8745660727145967`*^9}, 3.874566104143203*^9, {
   3.8745663246587696`*^9, 3.874566328808884*^9}, {3.874566359039863*^9, 
   3.874566368165196*^9}, {3.874566412277869*^9, 3.874566468008108*^9}, 
   3.8745685586710644`*^9, {3.8745686000894437`*^9, 3.8745686213650436`*^9}, {
   3.8745686539139214`*^9, 3.8745687060299163`*^9}, {3.8745687376869926`*^9, 
   3.8745690135172186`*^9}, {3.874647987150975*^9, 3.874648001602915*^9}, {
   3.874648033778528*^9, 3.874648039812274*^9}},
 CellLabel->"In[12]:=",ExpressionUUID->"fed4774c-7756-46d9-bc40-b18d51d39c4b"]
}, Closed]],

Cell[CellGroupData[{

Cell["Eco", "Subsubsection",
 CellChangeTimes->{{3.870954456232587*^9, 3.8709544575152054`*^9}, {
  3.8709564345806885`*^9, 3.8709564374996557`*^9}, {3.8709614116393366`*^9, 
  3.8709614142026057`*^9}, {3.872752430548545*^9, 
  3.8727524313747983`*^9}},ExpressionUUID->"fa484545-48ee-4714-9d81-\
62564883cc61"],

Cell[BoxData[
 RowBox[{
  RowBox[{"data", "=", 
   RowBox[{
    RowBox[{"Flatten", "[", 
     RowBox[{"totdata", ",", "1"}], "]"}], "[", 
    RowBox[{"[", 
     RowBox[{"All", ",", 
      RowBox[{"{", 
       RowBox[{"1", ",", "2", ",", "4"}], "}"}]}], "]"}], "]"}]}], 
  ";"}]], "Input",
 CellChangeTimes->{{3.872258722581201*^9, 3.8722587349315143`*^9}, {
  3.872259552171995*^9, 3.872259552375051*^9}, {3.872260540598293*^9, 
  3.872260547074486*^9}, {3.872666777856841*^9, 3.8726667786251693`*^9}},
 CellLabel->"In[14]:=",ExpressionUUID->"dfa92ec7-ab87-4ffd-a586-5c76879a8fac"],

Cell[BoxData[{
 RowBox[{
  RowBox[{"outcome", "=", 
   RowBox[{"Join", "[", "\[IndentingNewLine]", 
    RowBox[{
     RowBox[{"Select", "[", 
      RowBox[{"data", ",", 
       RowBox[{
        RowBox[{
         RowBox[{"#", "[", 
          RowBox[{"[", "3", "]"}], "]"}], "\[Equal]", "1"}], "&"}]}], "]"}], 
     ",", "\[IndentingNewLine]", 
     RowBox[{"Select", "[", 
      RowBox[{"data", ",", 
       RowBox[{
        RowBox[{
         RowBox[{"#", "[", 
          RowBox[{"[", "3", "]"}], "]"}], "\[Equal]", "2"}], "&"}]}], "]"}], 
     ",", "\[IndentingNewLine]", 
     RowBox[{
      RowBox[{"Append", "[", "3", "]"}], "/@", 
      RowBox[{
       RowBox[{"Select", "[", 
        RowBox[{"data", ",", 
         RowBox[{
          RowBox[{
           RowBox[{"Length", "[", 
            RowBox[{"#", "[", 
             RowBox[{"[", "3", "]"}], "]"}], "]"}], "\[Equal]", "3"}], 
          "&"}]}], "]"}], "[", 
       RowBox[{"[", 
        RowBox[{"All", ",", 
         RowBox[{"{", 
          RowBox[{"1", ",", "2"}], "}"}]}], "]"}], "]"}]}], ",", 
     "\[IndentingNewLine]", 
     RowBox[{
      RowBox[{"Append", "[", "5", "]"}], "/@", 
      RowBox[{
       RowBox[{"Select", "[", 
        RowBox[{"data", ",", 
         RowBox[{
          RowBox[{
           RowBox[{"Length", "[", 
            RowBox[{"#", "[", 
             RowBox[{"[", "3", "]"}], "]"}], "]"}], "\[Equal]", "5"}], 
          "&"}]}], "]"}], "[", 
       RowBox[{"[", 
        RowBox[{"All", ",", 
         RowBox[{"{", 
          RowBox[{"1", ",", "2"}], "}"}]}], "]"}], "]"}]}]}], 
    "\[IndentingNewLine]", "]"}]}], ";"}], "\[IndentingNewLine]", 
 RowBox[{
  RowBox[{
   RowBox[{"out", "=", 
    RowBox[{"Interpolation", "[", 
     RowBox[{"outcome", ",", 
      RowBox[{"InterpolationOrder", "\[Rule]", "1"}]}], "]"}]}], ";"}], 
  "\[IndentingNewLine]"}], "\[IndentingNewLine]", 
 RowBox[{
  RowBox[{"neq", "=", 
   RowBox[{
    RowBox[{"Partition", "[", 
     RowBox[{
      RowBox[{"Flatten", "[", 
       RowBox[{"Select", "[", 
        RowBox[{"data", ",", 
         RowBox[{
          RowBox[{
           RowBox[{"Length", "[", 
            RowBox[{"#", "[", 
             RowBox[{"[", "3", "]"}], "]"}], "]"}], "\[Equal]", "3"}], 
          "&"}]}], "]"}], "]"}], ",", "5"}], "]"}], "[", 
    RowBox[{"[", 
     RowBox[{"All", ",", 
      RowBox[{"{", 
       RowBox[{"1", ",", "2", ",", "4"}], "}"}]}], "]"}], "]"}]}], 
  ";"}], "\[IndentingNewLine]", 
 RowBox[{
  RowBox[{
   RowBox[{"neq", "[", 
    RowBox[{"[", 
     RowBox[{"All", ",", "1"}], "]"}], "]"}], "=", 
   RowBox[{
    RowBox[{"neq", "[", 
     RowBox[{"[", 
      RowBox[{"All", ",", "1"}], "]"}], "]"}], "+", 
    RowBox[{"RandomReal", "[", 
     RowBox[{
      RowBox[{
       RowBox[{"10", "^", 
        RowBox[{"-", "10"}]}], "*", 
       RowBox[{"{", 
        RowBox[{
         RowBox[{"-", "1"}], ",", "1"}], "}"}]}], ",", 
      RowBox[{"Dimensions", "[", 
       RowBox[{"neq", "[", 
        RowBox[{"[", 
         RowBox[{"All", ",", "1"}], "]"}], "]"}], "]"}]}], "]"}]}]}], 
  ";"}], "\[IndentingNewLine]", 
 RowBox[{
  RowBox[{
   RowBox[{"nstab", "=", 
    RowBox[{"Interpolation", "[", 
     RowBox[{"neq", ",", 
      RowBox[{"InterpolationOrder", "\[Rule]", "1"}]}], "]"}]}], ";"}], 
  "\[IndentingNewLine]"}], "\[IndentingNewLine]", 
 RowBox[{
  RowBox[{"namp", "=", 
   RowBox[{
    RowBox[{"Partition", "[", 
     RowBox[{
      RowBox[{"Flatten", "[", 
       RowBox[{"Select", "[", 
        RowBox[{"data", ",", 
         RowBox[{
          RowBox[{
           RowBox[{"Length", "[", 
            RowBox[{"#", "[", 
             RowBox[{"[", "3", "]"}], "]"}], "]"}], "\[Equal]", "5"}], 
          "&"}]}], "]"}], "]"}], ",", "7"}], "]"}], "[", 
    RowBox[{"[", 
     RowBox[{"All", ",", 
      RowBox[{"{", 
       RowBox[{"1", ",", "2", ",", "4"}], "}"}]}], "]"}], "]"}]}], 
  ";"}], "\[IndentingNewLine]", 
 RowBox[{
  RowBox[{
   RowBox[{"namp", "[", 
    RowBox[{"[", 
     RowBox[{"All", ",", "1"}], "]"}], "]"}], "=", 
   RowBox[{
    RowBox[{"namp", "[", 
     RowBox[{"[", 
      RowBox[{"All", ",", "1"}], "]"}], "]"}], "+", 
    RowBox[{"RandomReal", "[", 
     RowBox[{
      RowBox[{
       RowBox[{"10", "^", 
        RowBox[{"-", "10"}]}], "*", 
       RowBox[{"{", 
        RowBox[{
         RowBox[{"-", "1"}], ",", "1"}], "}"}]}], ",", 
      RowBox[{"Dimensions", "[", 
       RowBox[{"namp", "[", 
        RowBox[{"[", 
         RowBox[{"All", ",", "1"}], "]"}], "]"}], "]"}]}], "]"}]}]}], 
  ";"}], "\[IndentingNewLine]", 
 RowBox[{
  RowBox[{"ncyc", "=", 
   RowBox[{"Interpolation", "[", 
    RowBox[{"namp", ",", 
     RowBox[{"InterpolationOrder", "\[Rule]", "1"}]}], "]"}]}], 
  ";"}]}], "Input",
 CellChangeTimes->{{3.855839814255785*^9, 3.8558398811027393`*^9}, {
   3.8558399218023777`*^9, 3.8558400580452094`*^9}, {3.8558411924329243`*^9, 
   3.855841273604453*^9}, {3.859014811542424*^9, 3.8590149052980933`*^9}, 
   3.859015026797164*^9, {3.8722587478119335`*^9, 3.872258779355917*^9}, 
   3.8722588109319873`*^9, {3.87225907940829*^9, 3.8722590832371817`*^9}, {
   3.872260513112542*^9, 3.8722605152747736`*^9}, {3.872260550726917*^9, 
   3.872260552551696*^9}, {3.872665154646583*^9, 3.87266516072823*^9}, {
   3.8726652021888704`*^9, 3.872665204164905*^9}, {3.8726653002388973`*^9, 
   3.872665302165393*^9}},
 CellLabel->"In[15]:=",ExpressionUUID->"a758c492-7339-4ea1-9233-997699810af5"],

Cell[BoxData[
 RowBox[{
  RowBox[{"panb", "=", 
   RowBox[{"Show", "[", "\[IndentingNewLine]", 
    RowBox[{
     RowBox[{"ContourPlot", "[", 
      RowBox[{
       RowBox[{"nstab", "[", 
        RowBox[{"s", ",", "a"}], "]"}], ",", 
       RowBox[{"{", 
        RowBox[{"s", ",", "0", ",", "10"}], "}"}], ",", 
       RowBox[{"{", 
        RowBox[{"a", ",", "0", ",", "10"}], "}"}], ",", 
       RowBox[{"Contours", "\[Rule]", 
        RowBox[{"Table", "[", 
         RowBox[{
          RowBox[{"0.1", "+", 
           RowBox[{"x", "/", "100"}]}], ",", 
          RowBox[{"{", 
           RowBox[{"x", ",", "4", ",", "9"}], "}"}]}], "]"}]}], ",", 
       RowBox[{"FrameLabel", "\[Rule]", 
        RowBox[{"{", 
         RowBox[{
          RowBox[{"Style", "[", 
           RowBox[{
           "\"\<Display-based predation cost \!\(\*StyleBox[\"s\",FontSlant->\
\"Italic\"]\)\>\"", ",", "22", ",", "Transparent"}], "]"}], ",", 
          RowBox[{"Style", "[", 
           RowBox[{
           "\"\<Preference strength \
\!\(\*StyleBox[\"a\",FontSlant->\"Italic\"]\)\>\"", ",", "22", ",", 
            "Transparent"}], "]"}]}], "}"}]}], ",", 
       RowBox[{"FrameStyle", "\[Rule]", 
        RowBox[{"Directive", "[", 
         RowBox[{"18", ",", "Thick", ",", "Black"}], "]"}]}], ",", 
       RowBox[{"ColorFunction", "\[Rule]", 
        RowBox[{"ColorData", "[", 
         RowBox[{"{", 
          RowBox[{"\"\<GrayTones\>\"", ",", 
           RowBox[{"{", 
            RowBox[{"0.13", ",", "0.2"}], "}"}]}], "}"}], "]"}]}], ",", 
       RowBox[{"ColorFunctionScaling", "\[Rule]", "False"}], ",", 
       RowBox[{"RegionFunction", "\[Rule]", 
        RowBox[{"Function", "[", 
         RowBox[{
          RowBox[{"{", 
           RowBox[{"x", ",", "y"}], "}"}], ",", 
          RowBox[{"2", "<", 
           RowBox[{"out", "[", 
            RowBox[{"x", ",", "y"}], "]"}], "<", "4"}]}], "]"}]}], ",", 
       RowBox[{"BoundaryStyle", "\[Rule]", "Black"}], ",", 
       RowBox[{"PlotRange", "\[Rule]", 
        RowBox[{"{", 
         RowBox[{
          RowBox[{"{", 
           RowBox[{"0", ",", "10"}], "}"}], ",", 
          RowBox[{"{", 
           RowBox[{"0", ",", "10"}], "}"}], ",", "All"}], "}"}]}], ",", 
       RowBox[{"PlotPoints", "\[Rule]", "100"}], ",", 
       RowBox[{"ImageSize", "\[Rule]", "Medium"}]}], "]"}], 
     "\[IndentingNewLine]", ",", "\[IndentingNewLine]", 
     RowBox[{"DensityPlot", "[", 
      RowBox[{
       RowBox[{"ncyc", "[", 
        RowBox[{"s", ",", "a"}], "]"}], ",", 
       RowBox[{"{", 
        RowBox[{"s", ",", "0", ",", "10"}], "}"}], ",", 
       RowBox[{"{", 
        RowBox[{"a", ",", "0", ",", "10"}], "}"}], ",", 
       RowBox[{"FrameLabel", "\[Rule]", 
        RowBox[{"{", 
         RowBox[{
          RowBox[{"Style", "[", 
           RowBox[{
           "\"\<Display-based predation multiplier \
\!\(\*StyleBox[\"s\",FontSlant->\"Italic\"]\)\>\"", ",", "18"}], "]"}], ",", 
          RowBox[{"Style", "[", 
           RowBox[{
           "\"\<Preference strength \
\!\(\*StyleBox[\"a\",FontSlant->\"Italic\"]\)\>\"", ",", "18"}], "]"}]}], 
         "}"}]}], ",", 
       RowBox[{"FrameStyle", "\[Rule]", 
        RowBox[{"Directive", "[", 
         RowBox[{"14", ",", "Thick", ",", "Black"}], "]"}]}], ",", 
       RowBox[{"ColorFunction", "\[Rule]", 
        RowBox[{"ColorData", "[", 
         RowBox[{"{", 
          RowBox[{"\"\<SandyTerrain\>\"", ",", 
           RowBox[{"{", 
            RowBox[{"0.05", ",", "0.35"}], "}"}]}], "}"}], "]"}]}], ",", 
       RowBox[{"ColorFunctionScaling", "\[Rule]", "False"}], ",", 
       RowBox[{"RegionFunction", "\[Rule]", 
        RowBox[{"Function", "[", 
         RowBox[{
          RowBox[{"{", 
           RowBox[{"x", ",", "y"}], "}"}], ",", 
          RowBox[{"4.5", "\[LessEqual]", 
           RowBox[{"out", "[", 
            RowBox[{"x", ",", "y"}], "]"}], "\[LessEqual]", "5.5"}]}], 
         "]"}]}], ",", 
       RowBox[{"BoundaryStyle", "\[Rule]", "Black"}], ",", 
       RowBox[{"PlotRange", "\[Rule]", 
        RowBox[{"{", 
         RowBox[{
          RowBox[{"{", 
           RowBox[{"0", ",", "10"}], "}"}], ",", 
          RowBox[{"{", 
           RowBox[{"0", ",", "10"}], "}"}], ",", "All"}], "}"}]}]}], "]"}], 
     "\[IndentingNewLine]", ",", "\[IndentingNewLine]", 
     RowBox[{"RegionPlot", "[", 
      RowBox[{
       RowBox[{
        RowBox[{"out", "[", 
         RowBox[{"s", ",", "a"}], "]"}], "\[Equal]", "1"}], ",", 
       RowBox[{"{", 
        RowBox[{"s", ",", "0", ",", "10"}], "}"}], ",", 
       RowBox[{"{", 
        RowBox[{"a", ",", "0", ",", "10"}], "}"}], ",", 
       RowBox[{"PlotStyle", "\[Rule]", 
        RowBox[{"Lighter", "@", "Purple"}]}], ",", 
       RowBox[{"BoundaryStyle", "\[Rule]", "Black"}]}], "]"}], 
     "\[IndentingNewLine]", ",", "\[IndentingNewLine]", 
     RowBox[{"RegionPlot", "[", 
      RowBox[{
       RowBox[{"1.5", "\[LessEqual]", 
        RowBox[{"out", "[", 
         RowBox[{"s", ",", "a"}], "]"}], "\[LessEqual]", "2.5"}], ",", 
       RowBox[{"{", 
        RowBox[{"s", ",", "0", ",", "10"}], "}"}], ",", 
       RowBox[{"{", 
        RowBox[{"a", ",", "0", ",", "10"}], "}"}], ",", 
       RowBox[{"PlotStyle", "\[Rule]", 
        RowBox[{"Darker", "@", "Green"}]}], ",", 
       RowBox[{"BoundaryStyle", "\[Rule]", "Black"}], ",", 
       RowBox[{"MaxRecursion", "\[Rule]", "3"}]}], "]"}], 
     "\[IndentingNewLine]", ",", "\[IndentingNewLine]", 
     RowBox[{"Epilog", "\[Rule]", 
      RowBox[{"Inset", "[", 
       RowBox[{
        RowBox[{"Text", "[", 
         RowBox[{"Style", "[", 
          RowBox[{"\"\<Only eco\ncycles\>\"", ",", 
           RowBox[{"TextAlignment", "\[Rule]", "Center"}], ",", "21"}], "]"}],
          "]"}], ",", 
        RowBox[{"{", 
         RowBox[{"7", ",", "7.5"}], "}"}]}], "]"}]}]}], "\[IndentingNewLine]",
     "]"}]}], ";"}]], "Input",
 CellChangeTimes->{{3.8558414147753253`*^9, 3.8558416453469763`*^9}, {
   3.8558443873970766`*^9, 3.855844420450837*^9}, 3.8558445071117153`*^9, {
   3.858151642396403*^9, 3.8581516570888047`*^9}, {3.8581516913389664`*^9, 
   3.8581517025047235`*^9}, {3.858151794834095*^9, 3.858151796794327*^9}, {
   3.871540798271635*^9, 3.871540867011215*^9}, {3.872070733611843*^9, 
   3.8720708721883607`*^9}, {3.8720709281455193`*^9, 3.87207101629922*^9}, {
   3.872071079934693*^9, 3.872071095289358*^9}, {3.872071145082841*^9, 
   3.8720711616334963`*^9}, {3.872071206981221*^9, 3.8720712285332823`*^9}, {
   3.8721533442034454`*^9, 3.8721533453768144`*^9}, {3.872154465193718*^9, 
   3.8721544689203515`*^9}, 3.8721546805114126`*^9, 3.8721547132710695`*^9, 
   3.8721547469259233`*^9, {3.872154784397352*^9, 3.8721547922230625`*^9}, {
   3.8722592867715435`*^9, 3.8722593227393546`*^9}, {3.872665406119361*^9, 
   3.872665412206479*^9}, {3.8726654883232355`*^9, 3.872665506004857*^9}, 
   3.8726667651376057`*^9, 3.87266719384606*^9, 3.8726672638123336`*^9, {
   3.872667776079075*^9, 3.8726677764868712`*^9}, {3.8726678464152527`*^9, 
   3.8726678471271477`*^9}, 3.872776326854903*^9, {3.872777142128722*^9, 
   3.872777162444259*^9}, {3.8745690453688765`*^9, 3.8745690642111607`*^9}, {
   3.8746480592976203`*^9, 3.8746480667596636`*^9}},
 CellLabel->"In[23]:=",ExpressionUUID->"53decba9-f0b1-4e40-92a9-627276ba688c"]
}, Closed]],

Cell[CellGroupData[{

Cell["Evo", "Subsubsection",
 CellChangeTimes->{{3.870954456232587*^9, 3.8709544575152054`*^9}, {
   3.8709564345806885`*^9, 3.8709564374996557`*^9}, {3.8709614116393366`*^9, 
   3.8709614142026057`*^9}, {3.872752430548545*^9, 3.8727524313747983`*^9}, 
   3.8727524703096457`*^9},ExpressionUUID->"15245c77-9d63-45eb-bd15-\
c191561e63f2"],

Cell[BoxData[
 RowBox[{
  RowBox[{"evoonly", "=", 
   RowBox[{
    RowBox[{"Flatten", "[", 
     RowBox[{"totdata", ",", "1"}], "]"}], "[", 
    RowBox[{"[", 
     RowBox[{"All", ",", 
      RowBox[{"{", 
       RowBox[{"1", ",", "2", ",", "5"}], "}"}]}], "]"}], "]"}]}], 
  ";"}]], "Input",
 CellChangeTimes->{{3.872258645381982*^9, 3.872258647351366*^9}, {
  3.8722595447304554`*^9, 3.8722595449179363`*^9}},
 CellLabel->"In[25]:=",ExpressionUUID->"f3b5ecc5-810a-437d-b7e8-bae958d13705"],

Cell[BoxData[
 RowBox[{
  RowBox[{"f", "=", 
   RowBox[{"Interpolation", "[", "evoonly", "]"}]}], ";"}]], "Input",
 CellChangeTimes->{{3.8588685928229156`*^9, 3.8588685944081163`*^9}, 
   3.859017419133483*^9},
 CellLabel->"In[26]:=",ExpressionUUID->"5388228c-576f-4fef-ab52-296e8b41bb1d"],

Cell[BoxData[
 RowBox[{"panc", "=", 
  RowBox[{"Show", "[", "\[IndentingNewLine]", 
   RowBox[{
    RowBox[{"ContourPlot", "[", 
     RowBox[{
      RowBox[{"f", "[", 
       RowBox[{"s", ",", "a"}], "]"}], ",", 
      RowBox[{"{", 
       RowBox[{"s", ",", "0", ",", "10"}], "}"}], ",", 
      RowBox[{"{", 
       RowBox[{"a", ",", "0", ",", "10"}], "}"}], ",", 
      RowBox[{"Contours", "\[Rule]", 
       RowBox[{"Table", "[", 
        RowBox[{
         RowBox[{"x", "/", "10"}], ",", 
         RowBox[{"{", 
          RowBox[{"x", ",", "9"}], "}"}]}], "]"}]}], ",", 
      RowBox[{"FrameLabel", "\[Rule]", 
       RowBox[{"{", 
        RowBox[{
         RowBox[{"Style", "[", 
          RowBox[{
          "\"\<Display-based predation cost \
\!\(\*SubscriptBox[StyleBox[\"s\",FontSlant->\"Italic\"], \
StyleBox[\"c\",FontSlant->\"Italic\"]]\)\>\"", ",", "22", ",", 
           "Transparent"}], "]"}], ",", 
         RowBox[{"Style", "[", 
          RowBox[{
          "\"\<Preference strength \
\!\(\*SubscriptBox[StyleBox[\"a\",FontSlant->\"Italic\"], \
StyleBox[\"c\",FontSlant->\"Italic\"]]\)\>\"", ",", "Transparent", ",", 
           "22"}], "]"}]}], "}"}]}], ",", 
      RowBox[{"FrameStyle", "\[Rule]", 
       RowBox[{"Directive", "[", 
        RowBox[{"18", ",", "Thick", ",", "Black"}], "]"}]}], ",", 
      RowBox[{"ColorFunction", "\[Rule]", 
       RowBox[{"ColorData", "[", 
        RowBox[{"{", 
         RowBox[{"\"\<GrayTones\>\"", ",", 
          RowBox[{"{", 
           RowBox[{"0", ",", "1"}], "}"}]}], "}"}], "]"}]}], ",", 
      RowBox[{"ColorFunctionScaling", "\[Rule]", "False"}], ",", 
      RowBox[{"BoundaryStyle", "\[Rule]", "Black"}], ",", 
      RowBox[{"PlotRange", "\[Rule]", 
       RowBox[{"{", 
        RowBox[{
         RowBox[{"{", 
          RowBox[{"0", ",", "10"}], "}"}], ",", 
         RowBox[{"{", 
          RowBox[{"0", ",", "10"}], "}"}], ",", 
         RowBox[{"{", 
          RowBox[{"0", ",", "1"}], "}"}]}], "}"}]}], ",", 
      RowBox[{"MaxRecursion", "\[Rule]", "5"}], ",", 
      RowBox[{"ImageSize", "\[Rule]", "Medium"}]}], "]"}], 
    "\[IndentingNewLine]", ",", "\[IndentingNewLine]", 
    RowBox[{"RegionPlot", "[", 
     RowBox[{
      RowBox[{
       RowBox[{"f", "[", 
        RowBox[{"s", ",", "a"}], "]"}], "<", "0.001"}], ",", 
      RowBox[{"{", 
       RowBox[{"s", ",", "0", ",", "10"}], "}"}], ",", 
      RowBox[{"{", 
       RowBox[{"a", ",", "0", ",", "10"}], "}"}], ",", 
      RowBox[{"PlotStyle", "\[Rule]", 
       RowBox[{"Darker", "@", "Green"}]}], ",", 
      RowBox[{"MaxRecursion", "\[Rule]", "5"}]}], "]"}], 
    "\[IndentingNewLine]", ",", "\[IndentingNewLine]", 
    RowBox[{"ImageSize", "\[Rule]", "Medium"}], ",", 
    RowBox[{"Epilog", "\[Rule]", 
     RowBox[{"{", 
      RowBox[{
       RowBox[{"Inset", "[", 
        RowBox[{
         RowBox[{"Text", "[", 
          RowBox[{"Style", "[", 
           RowBox[{"\"\<c)\>\"", ",", "21"}], "]"}], "]"}], ",", 
         RowBox[{"{", 
          RowBox[{"0.5", ",", "9.5"}], "}"}]}], "]"}], ",", 
       RowBox[{"Inset", "[", 
        RowBox[{
         RowBox[{"Text", "[", 
          RowBox[{"Style", "[", 
           RowBox[{"\"\<0.9\>\"", ",", "18"}], "]"}], "]"}], ",", 
         RowBox[{"{", 
          RowBox[{"2.9", ",", "8"}], "}"}]}], "]"}], ",", 
       RowBox[{"Inset", "[", 
        RowBox[{
         RowBox[{"Text", "[", 
          RowBox[{"Style", "[", 
           RowBox[{"\"\<0.7\>\"", ",", "18"}], "]"}], "]"}], ",", 
         RowBox[{"{", 
          RowBox[{"5", ",", "4.35"}], "}"}]}], "]"}], ",", 
       RowBox[{"Inset", "[", 
        RowBox[{
         RowBox[{"Text", "[", 
          RowBox[{"Style", "[", 
           RowBox[{"\"\<0.5\>\"", ",", "18"}], "]"}], "]"}], ",", 
         RowBox[{"{", 
          RowBox[{"6", ",", "3.25"}], "}"}]}], "]"}], ",", 
       RowBox[{"Inset", "[", 
        RowBox[{
         RowBox[{"Text", "[", 
          RowBox[{"Style", "[", 
           RowBox[{"\"\<0.3\>\"", ",", "18"}], "]"}], "]"}], ",", 
         RowBox[{"{", 
          RowBox[{"7", ",", "2.7"}], "}"}]}], "]"}], ",", 
       RowBox[{"Inset", "[", 
        RowBox[{
         RowBox[{"Text", "[", 
          RowBox[{"Style", "[", 
           RowBox[{"\"\<0.1\>\"", ",", "18"}], "]"}], "]"}], ",", 
         RowBox[{"{", 
          RowBox[{"8", ",", "2.2"}], "}"}]}], "]"}]}], "}"}]}]}], 
   "\[IndentingNewLine]", "]"}]}]], "Input",
 CellChangeTimes->{{3.8588682258645496`*^9, 3.8588682483899965`*^9}, {
   3.858868577679813*^9, 3.8588686091161723`*^9}, {3.8588686722367725`*^9, 
   3.8588687260730696`*^9}, {3.859017078837432*^9, 3.8590170841775312`*^9}, {
   3.859017435672756*^9, 3.8590174427660136`*^9}, 3.8611983690336905`*^9, 
   3.861256386041551*^9, 3.861257244924327*^9, {3.8698183239975977`*^9, 
   3.869818324124855*^9}, {3.8698185537397346`*^9, 3.8698185617051*^9}, {
   3.869819736351349*^9, 3.869819759524905*^9}, {3.8698198702027063`*^9, 
   3.869819873828551*^9}, {3.8727527612662916`*^9, 3.872752821668082*^9}, 
   3.8727763329396534`*^9, {3.87277716821303*^9, 3.872777170248431*^9}, {
   3.8728317241031933`*^9, 3.872831727353133*^9}, {3.8728317737602625`*^9, 
   3.872832099374925*^9}, {3.8745690781265893`*^9, 3.8745690848547277`*^9}},
 CellLabel->"In[27]:=",ExpressionUUID->"83208b0c-deb9-4529-a700-a682b551bc8e"]
}, Closed]]
}, Closed]]
}, Open  ]]
}, Open  ]],

Cell[CellGroupData[{

Cell["Discrete Model", "Chapter",
 CellChangeTimes->{{3.875967809755562*^9, 3.875967812196209*^9}, {
  3.87596884991002*^9, 
  3.87596885106159*^9}},ExpressionUUID->"42f67f05-d6dd-400a-a789-\
b640a103cb74"],

Cell[CellGroupData[{

Cell["Eco-Evo", "Section",
 CellChangeTimes->{{3.871540707288454*^9, 3.871540709554634*^9}, {
  3.8759678203078117`*^9, 
  3.875967825317093*^9}},ExpressionUUID->"e570d5ad-35c6-41eb-a181-\
7ed93a8a5681"],

Cell[BoxData[
 RowBox[{"(*", " ", 
  RowBox[{
   RowBox[{"set", " ", "recursions", " ", "for", " ", "n1"}], ",", " ", "n2", 
   ",", " ", 
   RowBox[{"and", " ", "p"}]}], " ", "*)"}]], "Input",
 CellChangeTimes->{{3.875968926435464*^9, 
  3.875968932879159*^9}},ExpressionUUID->"d9d926e9-969c-4d6c-b5b0-\
f212113bd0a2"],

Cell[BoxData[{
 RowBox[{
  RowBox[{
   RowBox[{"f1", "[", 
    RowBox[{"n1_", ",", "n2_", ",", "p_"}], "]"}], ":=", 
   RowBox[{"-", 
    RowBox[{"(", 
     RowBox[{
      RowBox[{"(", 
       RowBox[{"n1", " ", 
        RowBox[{"(", 
         RowBox[{
          RowBox[{"-", "1"}], "+", 
          RowBox[{"b", " ", "p"}]}], ")"}], " ", "r", " ", 
        RowBox[{"(", 
         RowBox[{"2", "+", 
          RowBox[{"2", " ", "n1", " ", 
           RowBox[{"(", 
            RowBox[{
             RowBox[{"-", "1"}], "+", 
             RowBox[{"b", " ", "p"}]}], ")"}]}], "+", 
          RowBox[{"n2", " ", 
           RowBox[{"(", 
            RowBox[{
             RowBox[{"-", "2"}], "+", 
             RowBox[{"2", " ", "b", " ", "p"}], "+", 
             RowBox[{"p", " ", "s"}]}], ")"}]}]}], ")"}], " ", 
        RowBox[{"(", 
         RowBox[{
          RowBox[{"2", " ", "n1", " ", 
           RowBox[{"(", 
            RowBox[{
             RowBox[{"-", "1"}], "+", 
             RowBox[{"b", " ", "p"}]}], ")"}]}], "+", 
          RowBox[{"n2", " ", 
           RowBox[{"(", 
            RowBox[{
             RowBox[{"-", "1"}], "+", 
             RowBox[{"b", " ", "p"}], "+", 
             RowBox[{"a", " ", 
              RowBox[{"(", 
               RowBox[{
                RowBox[{"-", "1"}], "+", 
                RowBox[{"b", " ", "p"}], "+", 
                RowBox[{"p", " ", "s"}]}], ")"}]}]}], ")"}]}]}], ")"}]}], 
       ")"}], "/", 
      RowBox[{"(", 
       RowBox[{"8", " ", 
        RowBox[{"(", 
         RowBox[{
          RowBox[{"n1", " ", 
           RowBox[{"(", 
            RowBox[{
             RowBox[{"-", "1"}], "+", 
             RowBox[{"b", " ", "p"}]}], ")"}]}], "+", 
          RowBox[{"a", " ", "n2", " ", 
           RowBox[{"(", 
            RowBox[{
             RowBox[{"-", "1"}], "+", 
             RowBox[{"b", " ", "p"}], "+", 
             RowBox[{"p", " ", "s"}]}], ")"}]}]}], ")"}]}], ")"}]}], 
     ")"}]}]}], ";"}], "\[IndentingNewLine]", 
 RowBox[{
  RowBox[{
   RowBox[{"f2", "[", 
    RowBox[{"n1_", ",", "n2_", ",", "p_"}], "]"}], ":=", 
   RowBox[{"-", 
    RowBox[{"(", 
     RowBox[{
      RowBox[{"(", 
       RowBox[{"n2", " ", 
        RowBox[{"(", 
         RowBox[{
          RowBox[{"-", "1"}], "+", 
          RowBox[{"b", " ", "p"}]}], ")"}], " ", "r", " ", 
        RowBox[{"(", 
         RowBox[{"2", "+", 
          RowBox[{"2", " ", "n1", " ", 
           RowBox[{"(", 
            RowBox[{
             RowBox[{"-", "1"}], "+", 
             RowBox[{"b", " ", "p"}]}], ")"}]}], "+", 
          RowBox[{"n2", " ", 
           RowBox[{"(", 
            RowBox[{
             RowBox[{"-", "2"}], "+", 
             RowBox[{"2", " ", "b", " ", "p"}], "+", 
             RowBox[{"p", " ", "s"}]}], ")"}]}]}], ")"}], " ", 
        RowBox[{"(", 
         RowBox[{
          RowBox[{"2", " ", "a", " ", "n2", " ", 
           RowBox[{"(", 
            RowBox[{
             RowBox[{"-", "1"}], "+", 
             RowBox[{"b", " ", "p"}], "+", 
             RowBox[{"p", " ", "s"}]}], ")"}]}], "+", 
          RowBox[{"n1", " ", 
           RowBox[{"(", 
            RowBox[{
             RowBox[{"-", "1"}], "+", 
             RowBox[{"b", " ", "p"}], "+", 
             RowBox[{"a", " ", 
              RowBox[{"(", 
               RowBox[{
                RowBox[{"-", "1"}], "+", 
                RowBox[{"b", " ", "p"}], "+", 
                RowBox[{"p", " ", "s"}]}], ")"}]}]}], ")"}]}]}], ")"}]}], 
       ")"}], "/", 
      RowBox[{"(", 
       RowBox[{"8", " ", 
        RowBox[{"(", 
         RowBox[{
          RowBox[{"n1", " ", 
           RowBox[{"(", 
            RowBox[{
             RowBox[{"-", "1"}], "+", 
             RowBox[{"b", " ", "p"}]}], ")"}]}], "+", 
          RowBox[{"a", " ", "n2", " ", 
           RowBox[{"(", 
            RowBox[{
             RowBox[{"-", "1"}], "+", 
             RowBox[{"b", " ", "p"}], "+", 
             RowBox[{"p", " ", "s"}]}], ")"}]}]}], ")"}]}], ")"}]}], 
     ")"}]}]}], ";"}], "\[IndentingNewLine]", 
 RowBox[{
  RowBox[{
   RowBox[{"g", "[", 
    RowBox[{"n1_", ",", "n2_", ",", "p_"}], "]"}], ":=", 
   RowBox[{
    FractionBox["1", "2"], " ", "c", " ", "p", " ", 
    RowBox[{"(", 
     RowBox[{
      RowBox[{"2", " ", "b", " ", 
       RowBox[{"(", 
        RowBox[{"n1", "+", "n2"}], ")"}]}], "+", 
      RowBox[{"n2", " ", "s"}]}], ")"}]}]}], ";"}]}], "Input",
 CellChangeTimes->{{3.8699208790311556`*^9, 3.869920920946434*^9}, {
  3.869921063347991*^9, 3.8699210732641373`*^9}, {3.869921140289276*^9, 
  3.869921164225739*^9}, {3.869921687872466*^9, 3.869921710739521*^9}, {
  3.869923302963191*^9, 3.869923315131317*^9}, {3.869923573130375*^9, 
  3.86992358951464*^9}, {3.869925116359002*^9, 3.8699251212311277`*^9}, {
  3.869925267843035*^9, 3.8699252703701034`*^9}, {3.8699255464786663`*^9, 
  3.869925552296088*^9}, {3.8699257777858105`*^9, 3.869925790815282*^9}},
 CellLabel->
  "In[110]:=",ExpressionUUID->"0717e1f8-ddeb-4afa-9728-e3816094f55f"],

Cell[BoxData[
 RowBox[{"(*", " ", 
  RowBox[{"iterate", " ", "solution"}], " ", "*)"}]], "Input",
 CellChangeTimes->{{3.875968936451167*^9, 
  3.8759689388066635`*^9}},ExpressionUUID->"c2d3fb23-ad52-4a67-9a60-\
3830cb6c30ff"],

Cell[BoxData[{
 RowBox[{
  RowBox[{"r", "=", "5"}], ";"}], "\[IndentingNewLine]", 
 RowBox[{
  RowBox[{"b", "=", "15"}], ";"}], "\[IndentingNewLine]", 
 RowBox[{
  RowBox[{"c", "=", "0.1"}], ";"}], "\[IndentingNewLine]", 
 RowBox[{
  RowBox[{"s", "=", "5"}], ";"}], "\[IndentingNewLine]", 
 RowBox[{
  RowBox[{"a", "=", "3"}], ";"}], "\[IndentingNewLine]", 
 RowBox[{
  RowBox[{"tmax", "=", "300"}], ";"}], "\[IndentingNewLine]", 
 RowBox[{
  RowBox[{"data", "=", 
   RowBox[{"NestList", "[", 
    RowBox[{
     RowBox[{
      RowBox[{"{", 
       RowBox[{
        RowBox[{"f1", "[", 
         RowBox[{
          RowBox[{"#", "[", 
           RowBox[{"[", "1", "]"}], "]"}], ",", 
          RowBox[{"#", "[", 
           RowBox[{"[", "2", "]"}], "]"}], ",", 
          RowBox[{"#", "[", 
           RowBox[{"[", "3", "]"}], "]"}]}], "]"}], ",", 
        RowBox[{"f2", "[", 
         RowBox[{
          RowBox[{"#", "[", 
           RowBox[{"[", "1", "]"}], "]"}], ",", 
          RowBox[{"#", "[", 
           RowBox[{"[", "2", "]"}], "]"}], ",", 
          RowBox[{"#", "[", 
           RowBox[{"[", "3", "]"}], "]"}]}], "]"}], ",", 
        RowBox[{"g", "[", 
         RowBox[{
          RowBox[{"#", "[", 
           RowBox[{"[", "1", "]"}], "]"}], ",", 
          RowBox[{"#", "[", 
           RowBox[{"[", "2", "]"}], "]"}], ",", 
          RowBox[{"#", "[", 
           RowBox[{"[", "3", "]"}], "]"}]}], "]"}]}], "}"}], "&"}], 
     "\[IndentingNewLine]", ",", 
     RowBox[{"{", 
      RowBox[{"0.1", ",", "0.1", ",", "0.02"}], "}"}], ",", "tmax"}], "]"}]}],
   ";"}], "\[IndentingNewLine]", 
 RowBox[{
  RowBox[{"n", "=", 
   RowBox[{"Total", "[", 
    RowBox[{"Table", "[", 
     RowBox[{
      RowBox[{"data", "[", 
       RowBox[{"[", 
        RowBox[{"All", ",", "i"}], "]"}], "]"}], ",", 
      RowBox[{"{", 
       RowBox[{"i", ",", "2"}], "}"}]}], "]"}], "]"}]}], 
  ";"}], "\[IndentingNewLine]", 
 RowBox[{
  RowBox[{"p", "=", 
   RowBox[{"data", "[", 
    RowBox[{"[", 
     RowBox[{"All", ",", "3"}], "]"}], "]"}]}], ";"}], "\[IndentingNewLine]", 
 RowBox[{
  RowBox[{"t2", "=", 
   RowBox[{
    RowBox[{"data", "[", 
     RowBox[{"[", 
      RowBox[{"All", ",", "2"}], "]"}], "]"}], "/", "n"}]}], 
  ";"}], "\[IndentingNewLine]", 
 RowBox[{
  RowBox[{"If", "[", 
   RowBox[{
    RowBox[{
     RowBox[{"Min", "[", "p", "]"}], "<", "0"}], ",", 
    RowBox[{"Print", "[", "\"\<Error. P < 0\>\"", "]"}]}], "]"}], 
  ";"}], "\[IndentingNewLine]", 
 RowBox[{
  RowBox[{"If", "[", 
   RowBox[{
    RowBox[{
     RowBox[{"Min", "[", "t2", "]"}], "<", "0"}], ",", 
    RowBox[{"Print", "[", "\"\<Error. t2 < 0\>\"", "]"}]}], "]"}], 
  ";"}], "\[IndentingNewLine]", 
 RowBox[{
  RowBox[{
   RowBox[{"If", "[", 
    RowBox[{
     RowBox[{
      RowBox[{"Max", "[", "t2", "]"}], ">", "1"}], ",", 
     RowBox[{"Print", "[", "\"\<Error. t2 > 1\>\"", "]"}]}], "]"}], ";"}], 
  "\[IndentingNewLine]"}], "\[IndentingNewLine]", 
 RowBox[{"ListPlot", "[", 
  RowBox[{
   RowBox[{"{", 
    RowBox[{"n", ",", "p"}], "}"}], ",", 
   RowBox[{"Joined", "\[Rule]", "True"}], ",", 
   RowBox[{"PlotStyle", "\[Rule]", 
    RowBox[{"{", 
     RowBox[{
      RowBox[{"Darker", "@", "Green"}], ",", "Red"}], "}"}]}], ",", 
   RowBox[{"PlotLegends", "\[Rule]", 
    RowBox[{"{", 
     RowBox[{"\"\<Prey\>\"", ",", "\"\<Predator\>\""}], "}"}]}], ",", 
   RowBox[{"PlotRange", "\[Rule]", 
    RowBox[{"{", 
     RowBox[{"0", ",", "All"}], "}"}]}]}], "]"}], "\[IndentingNewLine]", 
 RowBox[{"ListPlot", "[", 
  RowBox[{"t2", ",", 
   RowBox[{"Joined", "\[Rule]", "True"}], ",", 
   RowBox[{"PlotRange", "\[Rule]", 
    RowBox[{"{", 
     RowBox[{"0", ",", "1"}], "}"}]}], ",", 
   RowBox[{"PlotStyle", "\[Rule]", 
    RowBox[{"{", 
     RowBox[{"Automatic", ",", "Automatic"}], "}"}]}], ",", 
   RowBox[{"PlotLegends", "\[Rule]", 
    RowBox[{"{", "\"\<Display freq.\>\"", "}"}]}]}], "]"}]}], "Input",
 CellChangeTimes->{{3.8137481044528723`*^9, 3.8137485329334855`*^9}, {
   3.8147039688818645`*^9, 3.814703990504076*^9}, {3.820829777975607*^9, 
   3.820829795783023*^9}, {3.8208300224194503`*^9, 3.8208300599032526`*^9}, {
   3.8208300906469994`*^9, 3.820830152104271*^9}, {3.820830536698179*^9, 
   3.820830605037395*^9}, {3.820830640886572*^9, 3.8208306722845616`*^9}, {
   3.8208307052983227`*^9, 3.8208307406258082`*^9}, 3.8208307839918385`*^9, {
   3.8208309508263397`*^9, 3.8208309541434717`*^9}, {3.8232666468561797`*^9, 
   3.8232666515014253`*^9}, {3.8248007002247024`*^9, 3.824800703832962*^9}, {
   3.8250629884159613`*^9, 3.8250630171226835`*^9}, {3.825063060528246*^9, 
   3.82506306062212*^9}, 3.825063117418106*^9, {3.825063254734208*^9, 
   3.8250632767505074`*^9}, {3.825063707264202*^9, 3.825063726649974*^9}, {
   3.825063823421336*^9, 3.825063888027049*^9}, {3.8290322109768825`*^9, 
   3.8290322123132944`*^9}, {3.8290331243599014`*^9, 3.829033208246771*^9}, {
   3.829033249991263*^9, 3.829033547647328*^9}, {3.829033579043708*^9, 
   3.82903358188181*^9}, {3.8290336151663446`*^9, 3.8290337711990614`*^9}, {
   3.8290338324930553`*^9, 3.829033879079348*^9}, {3.8290343741264496`*^9, 
   3.8290343955282965`*^9}, {3.840535158846586*^9, 3.840535249711752*^9}, {
   3.840535297747295*^9, 3.8405353276521597`*^9}, 3.840535422463272*^9, {
   3.8695521301390395`*^9, 3.869552178049488*^9}, {3.869552486957695*^9, 
   3.869552642984255*^9}, {3.8695526897264442`*^9, 3.869552904569276*^9}, {
   3.8695530115102644`*^9, 3.869553012365915*^9}, {3.8695539209760838`*^9, 
   3.8695539520105467`*^9}, {3.869553986841429*^9, 3.869553998759292*^9}, {
   3.869554249389594*^9, 3.869554300691025*^9}, {3.869554351514455*^9, 
   3.8695543673108797`*^9}, {3.8695552676952724`*^9, 
   3.8695553769174147`*^9}, {3.869556482992448*^9, 3.8695565154723454`*^9}, {
   3.869556557932606*^9, 3.869556574830842*^9}, {3.86955667900296*^9, 
   3.8695566997899137`*^9}, {3.8695569140598564`*^9, 
   3.8695569187135077`*^9}, {3.8695574697313986`*^9, 
   3.8695575118878536`*^9}, {3.86955755414098*^9, 3.869557621403659*^9}, {
   3.8695578943483033`*^9, 3.8695579148025084`*^9}, {3.869558876682678*^9, 
   3.869558988947308*^9}, {3.869562508360693*^9, 3.8695625382042217`*^9}, {
   3.86956263440097*^9, 3.869562675068003*^9}, {3.8695627076500683`*^9, 
   3.8695628080404873`*^9}, {3.869577860154728*^9, 3.869577910290253*^9}, {
   3.869577989736244*^9, 3.8695780356594887`*^9}, {3.8695816356852756`*^9, 
   3.869581788018345*^9}, {3.869581886365744*^9, 3.869581913487053*^9}, {
   3.869582059637551*^9, 3.8695820664043093`*^9}, {3.869582236139268*^9, 
   3.869582247654155*^9}, {3.869582290216206*^9, 3.8695822916041374`*^9}, {
   3.8695823266531334`*^9, 3.8695823397942286`*^9}, {3.869582375631342*^9, 
   3.8695824266848016`*^9}, {3.869582478039134*^9, 3.869582499432397*^9}, {
   3.869582800942921*^9, 3.869582825033306*^9}, {3.869582874492339*^9, 
   3.869582960665549*^9}, {3.8699237328346596`*^9, 3.8699238728742914`*^9}, {
   3.8699239402109337`*^9, 3.8699239480904875`*^9}, 3.8699239977988405`*^9, 
   3.8699240631473656`*^9, {3.869924149414359*^9, 3.8699242074598627`*^9}, {
   3.8699251530879383`*^9, 3.869925166523652*^9}, {3.8699255760864954`*^9, 
   3.8699257334857254`*^9}, {3.869925819815079*^9, 3.869925850623495*^9}, {
   3.869925883312574*^9, 3.8699260591946545`*^9}, 3.8699264302002273`*^9, {
   3.8699264671370816`*^9, 3.8699264938533506`*^9}, {3.869926533811291*^9, 
   3.8699265916556373`*^9}, {3.8699266302575903`*^9, 3.869926671124484*^9}, {
   3.869927048180406*^9, 3.8699270632092648`*^9}, {3.869927120810542*^9, 
   3.8699272021120234`*^9}, {3.8699276396799135`*^9, 
   3.8699276865712013`*^9}, {3.869927935679691*^9, 3.869927955164717*^9}, {
   3.8699281179072256`*^9, 3.8699281801468573`*^9}, {3.869928404708073*^9, 
   3.8699284607913322`*^9}, {3.8699285229329014`*^9, 
   3.8699285743838797`*^9}, {3.869928620980439*^9, 3.869928654287567*^9}, {
   3.8727613547031665`*^9, 3.8727613873966265`*^9}, {3.875968883759802*^9, 
   3.875968915814805*^9}, {3.8759689579301386`*^9, 3.875968988264668*^9}},
 CellLabel->
  "In[184]:=",ExpressionUUID->"029d2ab7-8f39-4521-a444-c5ad9598c115"]
}, Closed]],

Cell[CellGroupData[{

Cell["Evo-only", "Section",
 CellChangeTimes->{{3.871540707288454*^9, 3.871540709554634*^9}, {
  3.8759678203078117`*^9, 3.875967825317093*^9}, {3.875969030214203*^9, 
  3.8759690346946015`*^9}},ExpressionUUID->"bbd39f51-1cd6-429a-b7b1-\
dacab06ef979"],

Cell[BoxData[
 RowBox[{"(*", " ", 
  RowBox[{"set", " ", "recursions", " ", "for", " ", "n2", " ", 
   RowBox[{"(", 
    RowBox[{"frequency", " ", "of", " ", "t2"}], ")"}]}], " ", 
  "*)"}]], "Input",
 CellChangeTimes->{{3.875968926435464*^9, 3.875968932879159*^9}, {
  3.8759690669107*^9, 
  3.8759690778151107`*^9}},ExpressionUUID->"c4cebde7-50d2-495e-b690-\
3b4ab4eb771a"],

Cell[BoxData[
 RowBox[{
  RowBox[{
   RowBox[{"f2", "[", "n2_", "]"}], ":=", 
   FractionBox[
    RowBox[{"n2", " ", 
     RowBox[{"(", 
      RowBox[{
       RowBox[{
        RowBox[{"-", 
         RowBox[{"(", 
          RowBox[{
           RowBox[{"-", "1"}], "+", "n2"}], ")"}]}], " ", 
        RowBox[{"(", 
         RowBox[{
          RowBox[{"-", "1"}], "+", 
          RowBox[{"b", " ", "p"}]}], ")"}]}], "+", 
       RowBox[{"a", " ", 
        RowBox[{"(", 
         RowBox[{"1", "+", "n2"}], ")"}], " ", 
        RowBox[{"(", 
         RowBox[{
          RowBox[{"-", "1"}], "+", 
          RowBox[{"b", " ", "p"}], "+", 
          RowBox[{"p", " ", "s"}]}], ")"}]}]}], ")"}]}], 
    RowBox[{"2", " ", 
     RowBox[{"(", 
      RowBox[{
       RowBox[{"-", "1"}], "+", "n2", "+", 
       RowBox[{"b", " ", "p"}], "-", 
       RowBox[{"b", " ", "n2", " ", "p"}], "+", 
       RowBox[{"a", " ", "n2", " ", 
        RowBox[{"(", 
         RowBox[{
          RowBox[{"-", "1"}], "+", 
          RowBox[{"b", " ", "p"}], "+", 
          RowBox[{"p", " ", "s"}]}], ")"}]}]}], ")"}]}]]}], ";"}]], "Input",
 CellChangeTimes->{{3.8699208790311556`*^9, 3.869920920946434*^9}, {
  3.869921063347991*^9, 3.8699210732641373`*^9}, {3.869921140289276*^9, 
  3.869921164225739*^9}, {3.869921687872466*^9, 3.869921710739521*^9}, {
  3.869923302963191*^9, 3.869923315131317*^9}, {3.869923573130375*^9, 
  3.86992358951464*^9}, {3.869925116359002*^9, 3.8699251212311277`*^9}, {
  3.869925267843035*^9, 3.8699252703701034`*^9}, {3.8699255464786663`*^9, 
  3.869925552296088*^9}, {3.8699257777858105`*^9, 3.869925790815282*^9}, {
  3.8759690394797635`*^9, 3.8759690620872025`*^9}},
 CellLabel->"In[1]:=",ExpressionUUID->"1256bb00-6d48-4061-b379-99d19f0077e7"],

Cell[BoxData[
 RowBox[{"(*", " ", 
  RowBox[{"iterate", " ", "solution"}], " ", "*)"}]], "Input",
 CellChangeTimes->{{3.875968936451167*^9, 
  3.8759689388066635`*^9}},ExpressionUUID->"b51f265d-6a57-422f-9b85-\
f12ced45dcc2"],

Cell[BoxData[{
 RowBox[{
  RowBox[{"r", "=", "5"}], ";"}], "\[IndentingNewLine]", 
 RowBox[{
  RowBox[{"b", "=", "15"}], ";"}], "\[IndentingNewLine]", 
 RowBox[{
  RowBox[{"c", "=", "0.1"}], ";"}], "\[IndentingNewLine]", 
 RowBox[{
  RowBox[{"s", "=", "5"}], ";"}], "\[IndentingNewLine]", 
 RowBox[{
  RowBox[{"a", "=", "3"}], ";"}], "\[IndentingNewLine]", 
 RowBox[{
  RowBox[{"p", "=", "0.01"}], ";"}], "\[IndentingNewLine]", 
 RowBox[{
  RowBox[{"tmax", "=", "300"}], ";"}], "\[IndentingNewLine]", 
 RowBox[{
  RowBox[{"data", "=", 
   RowBox[{"NestList", "[", 
    RowBox[{
     RowBox[{
      RowBox[{"f2", "[", "#", "]"}], "&"}], "\[IndentingNewLine]", ",", "0.5",
      ",", "tmax"}], "]"}]}], ";"}], "\[IndentingNewLine]", 
 RowBox[{
  RowBox[{"t2", "=", "data"}], ";"}], "\[IndentingNewLine]", 
 RowBox[{
  RowBox[{"If", "[", 
   RowBox[{
    RowBox[{
     RowBox[{"Min", "[", "t2", "]"}], "<", "0"}], ",", 
    RowBox[{"Print", "[", "\"\<Error. t2 < 0\>\"", "]"}]}], "]"}], 
  ";"}], "\[IndentingNewLine]", 
 RowBox[{
  RowBox[{
   RowBox[{"If", "[", 
    RowBox[{
     RowBox[{
      RowBox[{"Max", "[", "t2", "]"}], ">", "1"}], ",", 
     RowBox[{"Print", "[", "\"\<Error. t2 > 1\>\"", "]"}]}], "]"}], ";"}], 
  "\[IndentingNewLine]"}], "\[IndentingNewLine]", 
 RowBox[{"ListPlot", "[", 
  RowBox[{"t2", ",", 
   RowBox[{"Joined", "\[Rule]", "True"}], ",", 
   RowBox[{"PlotRange", "\[Rule]", 
    RowBox[{"{", 
     RowBox[{"0", ",", "1"}], "}"}]}], ",", 
   RowBox[{"PlotStyle", "\[Rule]", "Automatic"}], ",", 
   RowBox[{"PlotLegends", "\[Rule]", 
    RowBox[{"{", "\"\<Display freq.\>\"", "}"}]}]}], "]"}]}], "Input",
 CellChangeTimes->{{3.8137481044528723`*^9, 3.8137485329334855`*^9}, {
   3.8147039688818645`*^9, 3.814703990504076*^9}, {3.820829777975607*^9, 
   3.820829795783023*^9}, {3.8208300224194503`*^9, 3.8208300599032526`*^9}, {
   3.8208300906469994`*^9, 3.820830152104271*^9}, {3.820830536698179*^9, 
   3.820830605037395*^9}, {3.820830640886572*^9, 3.8208306722845616`*^9}, {
   3.8208307052983227`*^9, 3.8208307406258082`*^9}, 3.8208307839918385`*^9, {
   3.8208309508263397`*^9, 3.8208309541434717`*^9}, {3.8232666468561797`*^9, 
   3.8232666515014253`*^9}, {3.8248007002247024`*^9, 3.824800703832962*^9}, {
   3.8250629884159613`*^9, 3.8250630171226835`*^9}, {3.825063060528246*^9, 
   3.82506306062212*^9}, 3.825063117418106*^9, {3.825063254734208*^9, 
   3.8250632767505074`*^9}, {3.825063707264202*^9, 3.825063726649974*^9}, {
   3.825063823421336*^9, 3.825063888027049*^9}, {3.8290322109768825`*^9, 
   3.8290322123132944`*^9}, {3.8290331243599014`*^9, 3.829033208246771*^9}, {
   3.829033249991263*^9, 3.829033547647328*^9}, {3.829033579043708*^9, 
   3.82903358188181*^9}, {3.8290336151663446`*^9, 3.8290337711990614`*^9}, {
   3.8290338324930553`*^9, 3.829033879079348*^9}, {3.8290343741264496`*^9, 
   3.8290343955282965`*^9}, {3.840535158846586*^9, 3.840535249711752*^9}, {
   3.840535297747295*^9, 3.8405353276521597`*^9}, 3.840535422463272*^9, {
   3.8695521301390395`*^9, 3.869552178049488*^9}, {3.869552486957695*^9, 
   3.869552642984255*^9}, {3.8695526897264442`*^9, 3.869552904569276*^9}, {
   3.8695530115102644`*^9, 3.869553012365915*^9}, {3.8695539209760838`*^9, 
   3.8695539520105467`*^9}, {3.869553986841429*^9, 3.869553998759292*^9}, {
   3.869554249389594*^9, 3.869554300691025*^9}, {3.869554351514455*^9, 
   3.8695543673108797`*^9}, {3.8695552676952724`*^9, 
   3.8695553769174147`*^9}, {3.869556482992448*^9, 3.8695565154723454`*^9}, {
   3.869556557932606*^9, 3.869556574830842*^9}, {3.86955667900296*^9, 
   3.8695566997899137`*^9}, {3.8695569140598564`*^9, 
   3.8695569187135077`*^9}, {3.8695574697313986`*^9, 
   3.8695575118878536`*^9}, {3.86955755414098*^9, 3.869557621403659*^9}, {
   3.8695578943483033`*^9, 3.8695579148025084`*^9}, {3.869558876682678*^9, 
   3.869558988947308*^9}, {3.869562508360693*^9, 3.8695625382042217`*^9}, {
   3.86956263440097*^9, 3.869562675068003*^9}, {3.8695627076500683`*^9, 
   3.8695628080404873`*^9}, {3.869577860154728*^9, 3.869577910290253*^9}, {
   3.869577989736244*^9, 3.8695780356594887`*^9}, {3.8695816356852756`*^9, 
   3.869581788018345*^9}, {3.869581886365744*^9, 3.869581913487053*^9}, {
   3.869582059637551*^9, 3.8695820664043093`*^9}, {3.869582236139268*^9, 
   3.869582247654155*^9}, {3.869582290216206*^9, 3.8695822916041374`*^9}, {
   3.8695823266531334`*^9, 3.8695823397942286`*^9}, {3.869582375631342*^9, 
   3.8695824266848016`*^9}, {3.869582478039134*^9, 3.869582499432397*^9}, {
   3.869582800942921*^9, 3.869582825033306*^9}, {3.869582874492339*^9, 
   3.869582960665549*^9}, {3.8699237328346596`*^9, 3.8699238728742914`*^9}, {
   3.8699239402109337`*^9, 3.8699239480904875`*^9}, 3.8699239977988405`*^9, 
   3.8699240631473656`*^9, {3.869924149414359*^9, 3.8699242074598627`*^9}, {
   3.8699251530879383`*^9, 3.869925166523652*^9}, {3.8699255760864954`*^9, 
   3.8699257334857254`*^9}, {3.869925819815079*^9, 3.869925850623495*^9}, {
   3.869925883312574*^9, 3.8699260591946545`*^9}, 3.8699264302002273`*^9, {
   3.8699264671370816`*^9, 3.8699264938533506`*^9}, {3.869926533811291*^9, 
   3.8699265916556373`*^9}, {3.8699266302575903`*^9, 3.869926671124484*^9}, {
   3.869927048180406*^9, 3.8699270632092648`*^9}, {3.869927120810542*^9, 
   3.8699272021120234`*^9}, {3.8699276396799135`*^9, 
   3.8699276865712013`*^9}, {3.869927935679691*^9, 3.869927955164717*^9}, {
   3.8699281179072256`*^9, 3.8699281801468573`*^9}, {3.869928404708073*^9, 
   3.8699284607913322`*^9}, {3.8699285229329014`*^9, 
   3.8699285743838797`*^9}, {3.869928620980439*^9, 3.869928654287567*^9}, {
   3.8727613547031665`*^9, 3.8727613873966265`*^9}, {3.875968883759802*^9, 
   3.875968915814805*^9}, {3.8759689579301386`*^9, 3.875968988264668*^9}, 
   3.8759690566960583`*^9, {3.875969087743476*^9, 3.8759691222560115`*^9}, {
   3.875969168392339*^9, 3.8759691972807093`*^9}},
 CellLabel->"In[26]:=",ExpressionUUID->"0cbeebac-fc48-49fa-bf3c-02e65899247a"]
}, Closed]],

Cell[CellGroupData[{

Cell["Eco-only", "Section",
 CellChangeTimes->{{3.871540707288454*^9, 3.871540709554634*^9}, {
  3.8759678203078117`*^9, 3.875967825317093*^9}, {3.875969207758805*^9, 
  3.8759692089268904`*^9}},ExpressionUUID->"8bcbdb1f-fdf5-4621-8a5b-\
cef006a7fb07"],

Cell[BoxData[
 RowBox[{"(*", " ", 
  RowBox[{
  "set", " ", "recursions", " ", "for", " ", "n1", " ", "and", " ", "p"}], 
  " ", "*)"}]], "Input",
 CellChangeTimes->{{3.875968926435464*^9, 3.875968932879159*^9}, 
   3.8759693016319227`*^9},ExpressionUUID->"eda760f2-38b2-4c8a-ad87-\
2bf83e3f7161"],

Cell[BoxData[{
 RowBox[{
  RowBox[{
   RowBox[{"f", "[", 
    RowBox[{"n_", ",", "p_"}], "]"}], ":=", 
   RowBox[{
    RowBox[{"-", 
     FractionBox["1", "4"]}], " ", "n", " ", 
    RowBox[{"(", 
     RowBox[{
      RowBox[{"-", "1"}], "+", 
      RowBox[{"b", " ", "p"}]}], ")"}], " ", "r", " ", 
    RowBox[{"(", 
     RowBox[{"2", "+", 
      RowBox[{"n", " ", 
       RowBox[{"(", 
        RowBox[{
         RowBox[{"-", "2"}], "+", 
         RowBox[{"2", " ", "b", " ", "p"}], "+", 
         RowBox[{"p", " ", "s", " ", "t2"}]}], ")"}]}]}], ")"}]}]}], 
  ";"}], "\[IndentingNewLine]", 
 RowBox[{
  RowBox[{
   RowBox[{"g", "[", 
    RowBox[{"n_", ",", "p_"}], "]"}], ":=", 
   RowBox[{
    FractionBox["1", "2"], " ", "c", " ", "n", " ", "p", " ", 
    RowBox[{"(", 
     RowBox[{
      RowBox[{"2", " ", "b"}], "+", 
      RowBox[{"s", " ", "t2"}]}], ")"}]}]}], ";"}]}], "Input",
 CellChangeTimes->{{3.8699208790311556`*^9, 3.869920920946434*^9}, {
   3.869921063347991*^9, 3.8699210732641373`*^9}, {3.869921140289276*^9, 
   3.869921164225739*^9}, {3.869921687872466*^9, 3.869921710739521*^9}, {
   3.869923302963191*^9, 3.869923315131317*^9}, {3.869923573130375*^9, 
   3.86992358951464*^9}, {3.869925116359002*^9, 3.8699251212311277`*^9}, {
   3.869925267843035*^9, 3.8699252703701034`*^9}, {3.8699255464786663`*^9, 
   3.869925552296088*^9}, {3.8699257777858105`*^9, 3.869925790815282*^9}, 
   3.875969239856848*^9},
 CellLabel->"In[38]:=",ExpressionUUID->"5a1fd8f9-eef2-46cb-ac21-cba52261f06d"],

Cell[BoxData[
 RowBox[{"(*", " ", 
  RowBox[{"iterate", " ", "solution"}], " ", "*)"}]], "Input",
 CellChangeTimes->{{3.875968936451167*^9, 
  3.8759689388066635`*^9}},ExpressionUUID->"6dd64deb-81a2-453d-8442-\
e9446f194325"],

Cell[BoxData[{
 RowBox[{
  RowBox[{"r", "=", "5"}], ";"}], "\[IndentingNewLine]", 
 RowBox[{
  RowBox[{"b", "=", "15"}], ";"}], "\[IndentingNewLine]", 
 RowBox[{
  RowBox[{"c", "=", "0.1"}], ";"}], "\[IndentingNewLine]", 
 RowBox[{
  RowBox[{"s", "=", "5"}], ";"}], "\[IndentingNewLine]", 
 RowBox[{
  RowBox[{"a", "=", "3"}], ";"}], "\[IndentingNewLine]", 
 RowBox[{
  RowBox[{"t2", "=", "0.5"}], ";"}], "\[IndentingNewLine]", 
 RowBox[{
  RowBox[{"tmax", "=", "300"}], ";"}], "\[IndentingNewLine]", 
 RowBox[{
  RowBox[{"data", "=", 
   RowBox[{"NestList", "[", 
    RowBox[{
     RowBox[{
      RowBox[{"{", 
       RowBox[{
        RowBox[{"f", "[", 
         RowBox[{
          RowBox[{"#", "[", 
           RowBox[{"[", "1", "]"}], "]"}], ",", 
          RowBox[{"#", "[", 
           RowBox[{"[", "2", "]"}], "]"}]}], "]"}], ",", 
        RowBox[{"g", "[", 
         RowBox[{
          RowBox[{"#", "[", 
           RowBox[{"[", "1", "]"}], "]"}], ",", 
          RowBox[{"#", "[", 
           RowBox[{"[", "2", "]"}], "]"}]}], "]"}]}], "}"}], "&"}], 
     "\[IndentingNewLine]", ",", 
     RowBox[{"{", 
      RowBox[{"0.1", ",", "0.02"}], "}"}], ",", "tmax"}], "]"}]}], 
  ";"}], "\[IndentingNewLine]", 
 RowBox[{
  RowBox[{"n", "=", 
   RowBox[{"data", "[", 
    RowBox[{"[", 
     RowBox[{"All", ",", "1"}], "]"}], "]"}]}], ";"}], "\[IndentingNewLine]", 
 RowBox[{
  RowBox[{"p", "=", 
   RowBox[{"data", "[", 
    RowBox[{"[", 
     RowBox[{"All", ",", "2"}], "]"}], "]"}]}], ";"}], "\[IndentingNewLine]", 
 RowBox[{
  RowBox[{
   RowBox[{"If", "[", 
    RowBox[{
     RowBox[{
      RowBox[{"Min", "[", "p", "]"}], "<", "0"}], ",", 
     RowBox[{"Print", "[", "\"\<Error. P < 0\>\"", "]"}]}], "]"}], ";"}], 
  "\[IndentingNewLine]"}], "\[IndentingNewLine]", 
 RowBox[{"ListPlot", "[", 
  RowBox[{
   RowBox[{"{", 
    RowBox[{"n", ",", "p"}], "}"}], ",", 
   RowBox[{"Joined", "\[Rule]", "True"}], ",", 
   RowBox[{"PlotStyle", "\[Rule]", 
    RowBox[{"{", 
     RowBox[{
      RowBox[{"Darker", "@", "Green"}], ",", "Red"}], "}"}]}], ",", 
   RowBox[{"PlotLegends", "\[Rule]", 
    RowBox[{"{", 
     RowBox[{"\"\<Prey\>\"", ",", "\"\<Predator\>\""}], "}"}]}], ",", 
   RowBox[{"PlotRange", "\[Rule]", 
    RowBox[{"{", 
     RowBox[{"0", ",", "All"}], "}"}]}]}], "]"}]}], "Input",
 CellChangeTimes->{{3.8137481044528723`*^9, 3.8137485329334855`*^9}, {
   3.8147039688818645`*^9, 3.814703990504076*^9}, {3.820829777975607*^9, 
   3.820829795783023*^9}, {3.8208300224194503`*^9, 3.8208300599032526`*^9}, {
   3.8208300906469994`*^9, 3.820830152104271*^9}, {3.820830536698179*^9, 
   3.820830605037395*^9}, {3.820830640886572*^9, 3.8208306722845616`*^9}, {
   3.8208307052983227`*^9, 3.8208307406258082`*^9}, 3.8208307839918385`*^9, {
   3.8208309508263397`*^9, 3.8208309541434717`*^9}, {3.8232666468561797`*^9, 
   3.8232666515014253`*^9}, {3.8248007002247024`*^9, 3.824800703832962*^9}, {
   3.8250629884159613`*^9, 3.8250630171226835`*^9}, {3.825063060528246*^9, 
   3.82506306062212*^9}, 3.825063117418106*^9, {3.825063254734208*^9, 
   3.8250632767505074`*^9}, {3.825063707264202*^9, 3.825063726649974*^9}, {
   3.825063823421336*^9, 3.825063888027049*^9}, {3.8290322109768825`*^9, 
   3.8290322123132944`*^9}, {3.8290331243599014`*^9, 3.829033208246771*^9}, {
   3.829033249991263*^9, 3.829033547647328*^9}, {3.829033579043708*^9, 
   3.82903358188181*^9}, {3.8290336151663446`*^9, 3.8290337711990614`*^9}, {
   3.8290338324930553`*^9, 3.829033879079348*^9}, {3.8290343741264496`*^9, 
   3.8290343955282965`*^9}, {3.840535158846586*^9, 3.840535249711752*^9}, {
   3.840535297747295*^9, 3.8405353276521597`*^9}, 3.840535422463272*^9, {
   3.8695521301390395`*^9, 3.869552178049488*^9}, {3.869552486957695*^9, 
   3.869552642984255*^9}, {3.8695526897264442`*^9, 3.869552904569276*^9}, {
   3.8695530115102644`*^9, 3.869553012365915*^9}, {3.8695539209760838`*^9, 
   3.8695539520105467`*^9}, {3.869553986841429*^9, 3.869553998759292*^9}, {
   3.869554249389594*^9, 3.869554300691025*^9}, {3.869554351514455*^9, 
   3.8695543673108797`*^9}, {3.8695552676952724`*^9, 
   3.8695553769174147`*^9}, {3.869556482992448*^9, 3.8695565154723454`*^9}, {
   3.869556557932606*^9, 3.869556574830842*^9}, {3.86955667900296*^9, 
   3.8695566997899137`*^9}, {3.8695569140598564`*^9, 
   3.8695569187135077`*^9}, {3.8695574697313986`*^9, 
   3.8695575118878536`*^9}, {3.86955755414098*^9, 3.869557621403659*^9}, {
   3.8695578943483033`*^9, 3.8695579148025084`*^9}, {3.869558876682678*^9, 
   3.869558988947308*^9}, {3.869562508360693*^9, 3.8695625382042217`*^9}, {
   3.86956263440097*^9, 3.869562675068003*^9}, {3.8695627076500683`*^9, 
   3.8695628080404873`*^9}, {3.869577860154728*^9, 3.869577910290253*^9}, {
   3.869577989736244*^9, 3.8695780356594887`*^9}, {3.8695816356852756`*^9, 
   3.869581788018345*^9}, {3.869581886365744*^9, 3.869581913487053*^9}, {
   3.869582059637551*^9, 3.8695820664043093`*^9}, {3.869582236139268*^9, 
   3.869582247654155*^9}, {3.869582290216206*^9, 3.8695822916041374`*^9}, {
   3.8695823266531334`*^9, 3.8695823397942286`*^9}, {3.869582375631342*^9, 
   3.8695824266848016`*^9}, {3.869582478039134*^9, 3.869582499432397*^9}, {
   3.869582800942921*^9, 3.869582825033306*^9}, {3.869582874492339*^9, 
   3.869582960665549*^9}, {3.8699237328346596`*^9, 3.8699238728742914`*^9}, {
   3.8699239402109337`*^9, 3.8699239480904875`*^9}, 3.8699239977988405`*^9, 
   3.8699240631473656`*^9, {3.869924149414359*^9, 3.8699242074598627`*^9}, {
   3.8699251530879383`*^9, 3.869925166523652*^9}, {3.8699255760864954`*^9, 
   3.8699257334857254`*^9}, {3.869925819815079*^9, 3.869925850623495*^9}, {
   3.869925883312574*^9, 3.8699260591946545`*^9}, 3.8699264302002273`*^9, {
   3.8699264671370816`*^9, 3.8699264938533506`*^9}, {3.869926533811291*^9, 
   3.8699265916556373`*^9}, {3.8699266302575903`*^9, 3.869926671124484*^9}, {
   3.869927048180406*^9, 3.8699270632092648`*^9}, {3.869927120810542*^9, 
   3.8699272021120234`*^9}, {3.8699276396799135`*^9, 
   3.8699276865712013`*^9}, {3.869927935679691*^9, 3.869927955164717*^9}, {
   3.8699281179072256`*^9, 3.8699281801468573`*^9}, {3.869928404708073*^9, 
   3.8699284607913322`*^9}, {3.8699285229329014`*^9, 
   3.8699285743838797`*^9}, {3.869928620980439*^9, 3.869928654287567*^9}, {
   3.8727613547031665`*^9, 3.8727613873966265`*^9}, {3.875968883759802*^9, 
   3.875968915814805*^9}, {3.8759689579301386`*^9, 3.875968988264668*^9}, {
   3.8759692432728653`*^9, 3.8759692843838987`*^9}},
 CellLabel->"In[40]:=",ExpressionUUID->"48efaeae-33b7-4efe-87d0-106733dcd9f0"]
}, Closed]],

Cell[CellGroupData[{

Cell["Example analysis", "Section",
 CellChangeTimes->{{3.871540707288454*^9, 3.871540709554634*^9}, {
  3.8759678203078117`*^9, 3.875967825317093*^9}, {3.875969207758805*^9, 
  3.8759692089268904`*^9}, {3.8759693281190205`*^9, 
  3.87596933040702*^9}},ExpressionUUID->"b8cd517e-6efc-4c76-af6d-\
8b917e82f78f"],

Cell[CellGroupData[{

Cell["Fig 4", "Subsection",
 CellChangeTimes->{{3.887100461120203*^9, 
  3.8871004617868223`*^9}},ExpressionUUID->"2b3672d4-43b5-4585-8872-\
1cfce974a8e6"],

Cell[CellGroupData[{

Cell[BoxData[
 RowBox[{"Dynamic", "[", 
  RowBox[{"{", 
   RowBox[{"s", ",", "a"}], "}"}], "]"}]], "Input",
 CellChangeTimes->{{3.8690405677809734`*^9, 3.869040570371251*^9}},
 CellLabel->
  "In[141]:=",ExpressionUUID->"6e0fcffa-dbbe-4f41-8512-807cac4e3f02"],

Cell[BoxData[
 DynamicBox[ToBoxes[{$CellContext`s, $CellContext`a}, StandardForm],
  ImageSizeCache->{41.04492053985596, {3., 8.124999761581421}}]], "Output",
 CellChangeTimes->{3.869040570695519*^9, 3.8695543994217196`*^9, 
  3.8695554400871344`*^9, 3.869555556278451*^9, 3.8695567685291567`*^9, 
  3.869558358144348*^9, 3.8699282204306445`*^9, 3.8708480711825294`*^9, 
  3.870849527422078*^9, 3.87085019540127*^9, 3.8727641464777875`*^9, 
  3.8727649989231434`*^9, 3.872765662868766*^9},
 CellLabel->
  "Out[141]=",ExpressionUUID->"dc42cb5c-10c6-4dae-b21f-96e8dfe2dc79"]
}, Open  ]],

Cell[BoxData[{
 RowBox[{
  RowBox[{"r", "=", "4"}], ";"}], "\[IndentingNewLine]", 
 RowBox[{
  RowBox[{"b", "=", "15"}], ";"}], "\[IndentingNewLine]", 
 RowBox[{
  RowBox[{"c", "=", "0.1"}], ";"}], "\[IndentingNewLine]", 
 RowBox[{
  RowBox[{"eqdat", "=", 
   RowBox[{"Flatten", "[", 
    RowBox[{
     RowBox[{"Table", "[", "\[IndentingNewLine]", 
      RowBox[{
       RowBox[{
        RowBox[{"a", "=", "a"}], ";", "\[IndentingNewLine]", 
        RowBox[{"s", "=", "s"}], ";", "\[IndentingNewLine]", 
        RowBox[{"feasible", "=", 
         RowBox[{"Select", "[", 
          RowBox[{"eq", ",", 
           RowBox[{
            RowBox[{
             RowBox[{"Element", "[", 
              RowBox[{
               RowBox[{"#", "[", 
                RowBox[{"[", "1", "]"}], "]"}], ",", "Reals"}], "]"}], "&&", 
             RowBox[{"Element", "[", 
              RowBox[{
               RowBox[{"#", "[", 
                RowBox[{"[", "2", "]"}], "]"}], ",", "Reals"}], "]"}], "&&", 
             RowBox[{"Element", "[", 
              RowBox[{
               RowBox[{"#", "[", 
                RowBox[{"[", "3", "]"}], "]"}], ",", "Reals"}], "]"}], "&&", 
             RowBox[{
              RowBox[{"#", "[", 
               RowBox[{"[", "1", "]"}], "]"}], "\[GreaterEqual]", "0"}], "&&", 
             RowBox[{
              RowBox[{"#", "[", 
               RowBox[{"[", "2", "]"}], "]"}], "\[GreaterEqual]", "0"}], "&&", 
             RowBox[{
              RowBox[{"#", "[", 
               RowBox[{"[", "3", "]"}], "]"}], "\[GreaterEqual]", "0"}]}], 
            "&"}]}], "]"}]}], ";", "\[IndentingNewLine]", 
        RowBox[{"eqs", "=", 
         RowBox[{"Table", "[", 
          RowBox[{
           RowBox[{"{", 
            RowBox[{
             RowBox[{"feasible", "[", 
              RowBox[{"[", "i", "]"}], "]"}], ",", 
             RowBox[{
              RowBox[{"TakeLargestBy", "[", 
               RowBox[{
                RowBox[{"Eigenvalues", "[", 
                 RowBox[{"Jac", "[", 
                  RowBox[{"feasible", "[", 
                   RowBox[{"[", "i", "]"}], "]"}], "]"}], "]"}], ",", 
                RowBox[{
                 RowBox[{"Abs", "[", "#", "]"}], "&"}], ",", "1"}], "]"}], 
              "[", 
              RowBox[{"[", "1", "]"}], "]"}]}], "}"}], ",", 
           RowBox[{"{", 
            RowBox[{"i", ",", 
             RowBox[{"Length", "[", "feasible", "]"}]}], "}"}]}], "]"}]}], 
        ";", "\[IndentingNewLine]", 
        RowBox[{"stable", "=", 
         RowBox[{
          RowBox[{"Select", "[", 
           RowBox[{"eqs", ",", 
            RowBox[{
             RowBox[{
              RowBox[{"Abs", "[", 
               RowBox[{"#", "[", 
                RowBox[{"[", "2", "]"}], "]"}], "]"}], "<", "1"}], "&"}]}], 
           "]"}], "[", 
          RowBox[{"[", 
           RowBox[{"All", ",", "1"}], "]"}], "]"}]}], ";", 
        "\[IndentingNewLine]", 
        RowBox[{"If", "[", 
         RowBox[{
          RowBox[{"stable", "\[NotEqual]", 
           RowBox[{"{", "}"}]}], ",", 
          RowBox[{"stable", "=", 
           RowBox[{
            RowBox[{"TakeLargestBy", "[", 
             RowBox[{"stable", ",", 
              RowBox[{
               RowBox[{"#", "[", 
                RowBox[{"[", "3", "]"}], "]"}], "&"}], ",", "1"}], "]"}], "[", 
            RowBox[{"[", "1", "]"}], "]"}]}]}], "]"}], ";", 
        "\[IndentingNewLine]", 
        RowBox[{"{", 
         RowBox[{"s", ",", "a", ",", "stable"}], "}"}]}], 
       "\[IndentingNewLine]", ",", 
       RowBox[{"{", 
        RowBox[{"s", ",", "0.1", ",", "20.", ",", "0.1"}], "}"}], ",", 
       RowBox[{"{", 
        RowBox[{"a", ",", "1.025", ",", "5.", ",", "0.025"}], "}"}]}], "]"}], 
     ",", "1"}], "]"}]}], ";"}]}], "Input",
 CellChangeTimes->{{3.820831000734002*^9, 3.820831152543271*^9}, {
   3.824800858233581*^9, 3.8248008668591156`*^9}, {3.824801118588515*^9, 
   3.8248011216860538`*^9}, 3.8248016826996064`*^9, {3.824802827837282*^9, 
   3.8248028303097477`*^9}, {3.8248028688060436`*^9, 3.824802878823801*^9}, 
   3.8248080356665745`*^9, {3.8248292407354813`*^9, 3.824829248223818*^9}, 
   3.824836655761404*^9, 3.8248367536672273`*^9, {3.869040518927697*^9, 
   3.8690405213504257`*^9}, {3.8695543213616457`*^9, 
   3.8695543463486423`*^9}, {3.8695543770687356`*^9, 3.869554392563207*^9}, {
   3.8695554241955643`*^9, 3.869555449658507*^9}, {3.869558113274197*^9, 
   3.8695581147320404`*^9}, {3.8699266845140924`*^9, 3.869926686560626*^9}, {
   3.8699267247600365`*^9, 3.869926740722847*^9}, {3.8699268024476275`*^9, 
   3.8699268295371933`*^9}, {3.869927701737521*^9, 3.8699277130475492`*^9}, {
   3.8699277478995028`*^9, 3.8699277504030657`*^9}, {3.8699279740652714`*^9, 
   3.8699279806517916`*^9}, {3.869928215356286*^9, 3.869928215440384*^9}, 
   3.870848063731439*^9, {3.87085015356334*^9, 3.870850160814951*^9}, {
   3.8727634496429434`*^9, 3.872763479030485*^9}, {3.8727639823110476`*^9, 
   3.8727640050734873`*^9}},
 CellLabel->
  "In[142]:=",ExpressionUUID->"3863f77f-8b25-45b4-ad6e-3079aa945148"],

Cell[BoxData[{
 RowBox[{
  RowBox[{"nostab", "=", 
   RowBox[{
    RowBox[{"Select", "[", 
     RowBox[{"eqdat", ",", 
      RowBox[{
       RowBox[{
        RowBox[{"#", "[", 
         RowBox[{"[", "3", "]"}], "]"}], "\[Equal]", 
        RowBox[{"{", "}"}]}], "&"}]}], "]"}], "[", 
    RowBox[{"[", 
     RowBox[{"All", ",", 
      RowBox[{"{", 
       RowBox[{"1", ",", "2"}], "}"}]}], "]"}], "]"}]}], 
  ";"}], "\[IndentingNewLine]", 
 RowBox[{
  RowBox[{"predext", "=", 
   RowBox[{
    RowBox[{"Select", "[", 
     RowBox[{
      RowBox[{"Select", "[", 
       RowBox[{"eqdat", ",", 
        RowBox[{
         RowBox[{
          RowBox[{"#", "[", 
           RowBox[{"[", "3", "]"}], "]"}], "\[NotEqual]", 
          RowBox[{"{", "}"}]}], "&"}]}], "]"}], ",", 
      RowBox[{
       RowBox[{
        RowBox[{"#", "[", 
         RowBox[{"[", 
          RowBox[{"3", ",", "3"}], "]"}], "]"}], "\[Equal]", "0"}], "&"}]}], 
     "]"}], "[", 
    RowBox[{"[", 
     RowBox[{"All", ",", 
      RowBox[{"{", 
       RowBox[{"1", ",", "2"}], "}"}]}], "]"}], "]"}]}], 
  ";"}], "\[IndentingNewLine]", 
 RowBox[{
  RowBox[{"t2andpred", "=", 
   RowBox[{
    RowBox[{"Select", "[", 
     RowBox[{
      RowBox[{"Select", "[", 
       RowBox[{"eqdat", ",", 
        RowBox[{
         RowBox[{
          RowBox[{"#", "[", 
           RowBox[{"[", "3", "]"}], "]"}], "\[NotEqual]", 
          RowBox[{"{", "}"}]}], "&"}]}], "]"}], ",", 
      RowBox[{
       RowBox[{
        RowBox[{
         RowBox[{"#", "[", 
          RowBox[{"[", 
           RowBox[{"3", ",", "3"}], "]"}], "]"}], ">", "0"}], "&&", 
        RowBox[{
         RowBox[{"#", "[", 
          RowBox[{"[", 
           RowBox[{"3", ",", "1"}], "]"}], "]"}], "\[Equal]", "0"}]}], 
       "&"}]}], "]"}], "[", 
    RowBox[{"[", 
     RowBox[{"All", ",", 
      RowBox[{"{", 
       RowBox[{"1", ",", "2"}], "}"}]}], "]"}], "]"}]}], 
  ";"}], "\[IndentingNewLine]", 
 RowBox[{
  RowBox[{"varint", "=", 
   RowBox[{
    RowBox[{"Select", "[", 
     RowBox[{
      RowBox[{"Select", "[", 
       RowBox[{"eqdat", ",", 
        RowBox[{
         RowBox[{
          RowBox[{"#", "[", 
           RowBox[{"[", "3", "]"}], "]"}], "\[NotEqual]", 
          RowBox[{"{", "}"}]}], "&"}]}], "]"}], ",", 
      RowBox[{
       RowBox[{
        RowBox[{
         RowBox[{"#", "[", 
          RowBox[{"[", 
           RowBox[{"3", ",", "1"}], "]"}], "]"}], ">", "0"}], "&&", 
        RowBox[{
         RowBox[{"#", "[", 
          RowBox[{"[", 
           RowBox[{"3", ",", "2"}], "]"}], "]"}], ">", "0"}]}], "&"}]}], 
     "]"}], "[", 
    RowBox[{"[", 
     RowBox[{"All", ",", 
      RowBox[{"{", 
       RowBox[{"1", ",", "2"}], "}"}]}], "]"}], "]"}]}], ";"}]}], "Input",
 CellChangeTimes->{{3.8208311376430745`*^9, 3.8208313225596085`*^9}, {
   3.820831453744795*^9, 3.8208314545625825`*^9}, {3.8208315256136093`*^9, 
   3.820831525832986*^9}, {3.872764935785127*^9, 3.872764961438427*^9}, 
   3.872765415725583*^9},
 CellLabel->
  "In[146]:=",ExpressionUUID->"d1675d86-4568-4cc2-a2c4-292fecee2b4d"],

Cell[BoxData[{
 RowBox[{
  RowBox[{"tmax", "=", "1000"}], ";"}], "\[IndentingNewLine]", 
 RowBox[{
  RowBox[{"tests", "=", "nostab"}], ";"}], "\[IndentingNewLine]", 
 RowBox[{
  RowBox[{"cycles", "=", 
   RowBox[{"Table", "[", "\[IndentingNewLine]", 
    RowBox[{
     RowBox[{
      RowBox[{"s", "=", 
       RowBox[{"tests", "[", 
        RowBox[{"[", 
         RowBox[{"i", ",", "1"}], "]"}], "]"}]}], ";", "\[IndentingNewLine]", 
      RowBox[{"a", "=", 
       RowBox[{"tests", "[", 
        RowBox[{"[", 
         RowBox[{"i", ",", "2"}], "]"}], "]"}]}], ";", "\[IndentingNewLine]", 
      RowBox[{"timeseries", "=", 
       RowBox[{"NestWhileList", "[", 
        RowBox[{
         RowBox[{
          RowBox[{"{", "\[IndentingNewLine]", 
           RowBox[{
            RowBox[{"f1", "[", 
             RowBox[{
              RowBox[{"#", "[", 
               RowBox[{"[", "1", "]"}], "]"}], ",", 
              RowBox[{"#", "[", 
               RowBox[{"[", "2", "]"}], "]"}], ",", 
              RowBox[{"#", "[", 
               RowBox[{"[", "3", "]"}], "]"}]}], "]"}], ",", 
            "\[IndentingNewLine]", 
            RowBox[{"f2", "[", 
             RowBox[{
              RowBox[{"#", "[", 
               RowBox[{"[", "1", "]"}], "]"}], ",", 
              RowBox[{"#", "[", 
               RowBox[{"[", "2", "]"}], "]"}], ",", 
              RowBox[{"#", "[", 
               RowBox[{"[", "3", "]"}], "]"}]}], "]"}], ",", 
            "\[IndentingNewLine]", 
            RowBox[{"g", "[", 
             RowBox[{
              RowBox[{"#", "[", 
               RowBox[{"[", "1", "]"}], "]"}], ",", 
              RowBox[{"#", "[", 
               RowBox[{"[", "2", "]"}], "]"}], ",", 
              RowBox[{"#", "[", 
               RowBox[{"[", "3", "]"}], "]"}]}], "]"}], ",", 
            "\[IndentingNewLine]", 
            RowBox[{
             RowBox[{"#", "[", 
              RowBox[{"[", "4", "]"}], "]"}], "+", "1"}]}], "}"}], "&"}], 
         "\[IndentingNewLine]", ",", 
         RowBox[{"{", 
          RowBox[{"0.2", ",", "0.2", ",", "0.01", ",", "1"}], "}"}], ",", 
         RowBox[{
          RowBox[{
           RowBox[{
            RowBox[{"#", "[", 
             RowBox[{"[", "1", "]"}], "]"}], "\[GreaterEqual]", "0"}], "&&", 
           RowBox[{
            RowBox[{"#", "[", 
             RowBox[{"[", "2", "]"}], "]"}], "\[GreaterEqual]", "0"}], "&&", 
           RowBox[{"50", ">", 
            RowBox[{"#", "[", 
             RowBox[{"[", "3", "]"}], "]"}], "\[GreaterEqual]", "0"}], "&&", 
           RowBox[{
            RowBox[{"#", "[", 
             RowBox[{"[", "4", "]"}], "]"}], "<", "tmax"}]}], "&"}]}], 
        "]"}]}], ";", "\[IndentingNewLine]", 
      RowBox[{"end", "=", 
       RowBox[{"Last", "@", "timeseries"}]}], ";", "\[IndentingNewLine]", 
      RowBox[{"{", 
       RowBox[{"s", ",", "a", ",", 
        RowBox[{"If", "[", 
         RowBox[{
          RowBox[{
           RowBox[{"end", "[", 
            RowBox[{"[", "4", "]"}], "]"}], "\[Equal]", "tmax"}], ",", 
          RowBox[{"Chop", "[", 
           RowBox[{"end", "[", 
            RowBox[{"[", 
             RowBox[{"1", ";;", "3"}], "]"}], "]"}], "]"}], ",", "0"}], 
         "]"}]}], "}"}]}], "\[IndentingNewLine]", ",", 
     RowBox[{"{", 
      RowBox[{"i", ",", 
       RowBox[{
        RowBox[{"Dimensions", "[", "tests", "]"}], "[", 
        RowBox[{"[", "1", "]"}], "]"}]}], "}"}]}], "]"}]}], ";"}]}], "Input",
 CellChangeTimes->{{3.8211730647056084`*^9, 3.821173065692418*^9}, {
   3.824800518534978*^9, 3.824800519288826*^9}, {3.824801017056366*^9, 
   3.824801031499363*^9}, {3.8248011409897013`*^9, 3.8248011444346232`*^9}, 
   3.869557061232599*^9, {3.869557238230132*^9, 3.8695572447586184`*^9}, {
   3.869926693368497*^9, 3.8699267111108317`*^9}},
 CellLabel->
  "In[150]:=",ExpressionUUID->"e62bf7ce-c379-443b-a9b0-ec26a021e2ec"],

Cell[BoxData[{
 RowBox[{
  RowBox[{"nostab", "=", 
   RowBox[{"Select", "[", 
    RowBox[{"cycles", ",", 
     RowBox[{
      RowBox[{
       RowBox[{"#", "[", 
        RowBox[{"[", "3", "]"}], "]"}], "\[Equal]", "0"}], "&"}]}], "]"}]}], 
  ";"}], "\n", 
 RowBox[{
  RowBox[{"ncycles", "=", 
   RowBox[{"Complement", "[", 
    RowBox[{"cycles", ",", "nostab"}], "]"}]}], ";"}], "\n", 
 RowBox[{
  RowBox[{"nostab", "=", 
   RowBox[{
    RowBox[{"Select", "[", 
     RowBox[{"cycles", ",", 
      RowBox[{
       RowBox[{
        RowBox[{"#", "[", 
         RowBox[{"[", "3", "]"}], "]"}], "\[Equal]", "0"}], "&"}]}], "]"}], 
    "[", 
    RowBox[{"[", 
     RowBox[{"All", ",", 
      RowBox[{"{", 
       RowBox[{"1", ",", "2"}], "}"}]}], "]"}], "]"}]}], ";"}], "\n", 
 RowBox[{
  RowBox[{"ecocycles", "=", 
   RowBox[{
    RowBox[{"Select", "[", 
     RowBox[{"ncycles", ",", 
      RowBox[{
       RowBox[{
        RowBox[{
         RowBox[{"#", "[", 
          RowBox[{"[", 
           RowBox[{"3", ",", "1"}], "]"}], "]"}], "\[Equal]", "0"}], "&&", 
        RowBox[{
         RowBox[{"#", "[", 
          RowBox[{"[", 
           RowBox[{"3", ",", "3"}], "]"}], "]"}], ">", "0"}]}], "&"}]}], 
     "]"}], "[", 
    RowBox[{"[", 
     RowBox[{"All", ",", 
      RowBox[{"{", 
       RowBox[{"1", ",", "2"}], "}"}]}], "]"}], "]"}]}], 
  ";"}], "\[IndentingNewLine]", 
 RowBox[{
  RowBox[{"logcycles", "=", 
   RowBox[{
    RowBox[{"Select", "[", 
     RowBox[{"ncycles", ",", 
      RowBox[{
       RowBox[{
        RowBox[{"#", "[", 
         RowBox[{"[", 
          RowBox[{"3", ",", "3"}], "]"}], "]"}], "\[Equal]", "0"}], "&"}]}], 
     "]"}], "[", 
    RowBox[{"[", 
     RowBox[{"All", ",", 
      RowBox[{"{", 
       RowBox[{"1", ",", "2"}], "}"}]}], "]"}], "]"}]}], 
  ";"}], "\[IndentingNewLine]", 
 RowBox[{
  RowBox[{"evocycles", "=", 
   RowBox[{
    RowBox[{"Select", "[", 
     RowBox[{"ncycles", ",", 
      RowBox[{
       RowBox[{
        RowBox[{
         RowBox[{"#", "[", 
          RowBox[{"[", 
           RowBox[{"3", ",", "1"}], "]"}], "]"}], ">", "0"}], "&&", 
        RowBox[{
         RowBox[{"#", "[", 
          RowBox[{"[", 
           RowBox[{"3", ",", "2"}], "]"}], "]"}], ">", "0"}]}], "&"}]}], 
     "]"}], "[", 
    RowBox[{"[", 
     RowBox[{"All", ",", 
      RowBox[{"{", 
       RowBox[{"1", ",", "2"}], "}"}]}], "]"}], "]"}]}], ";"}]}], "Input",
 CellChangeTimes->{{3.8248124426633053`*^9, 3.824812450921178*^9}, 
   3.824829294315483*^9},
 CellLabel->
  "In[153]:=",ExpressionUUID->"1b51c27f-c95a-4f21-8797-211631bdcecc"],

Cell[BoxData[{
 RowBox[{
  RowBox[{"If", "[", 
   RowBox[{
    RowBox[{"nostab", "\[Equal]", 
     RowBox[{"{", "}"}]}], ",", 
    RowBox[{"nostab", "=", 
     RowBox[{"{", 
      RowBox[{"{", 
       RowBox[{
        RowBox[{"-", "1"}], ",", 
        RowBox[{"-", "1"}]}], "}"}], "}"}]}]}], "]"}], 
  ";"}], "\[IndentingNewLine]", 
 RowBox[{
  RowBox[{"If", "[", 
   RowBox[{
    RowBox[{"predext", "\[Equal]", 
     RowBox[{"{", "}"}]}], ",", 
    RowBox[{"predext", "=", 
     RowBox[{"{", 
      RowBox[{"{", 
       RowBox[{
        RowBox[{"-", "1"}], ",", 
        RowBox[{"-", "1"}]}], "}"}], "}"}]}]}], "]"}], 
  ";"}], "\[IndentingNewLine]", 
 RowBox[{
  RowBox[{"If", "[", 
   RowBox[{
    RowBox[{"t2andpred", "\[Equal]", 
     RowBox[{"{", "}"}]}], ",", 
    RowBox[{"t2andpred", "=", 
     RowBox[{"{", 
      RowBox[{"{", 
       RowBox[{
        RowBox[{"-", "1"}], ",", 
        RowBox[{"-", "1"}]}], "}"}], "}"}]}]}], "]"}], 
  ";"}], "\[IndentingNewLine]", 
 RowBox[{
  RowBox[{"If", "[", 
   RowBox[{
    RowBox[{"ecocycles", "\[Equal]", 
     RowBox[{"{", "}"}]}], ",", 
    RowBox[{"ecocycles", "=", 
     RowBox[{"{", 
      RowBox[{"{", 
       RowBox[{
        RowBox[{"-", "1"}], ",", 
        RowBox[{"-", "1"}]}], "}"}], "}"}]}]}], "]"}], 
  ";"}], "\[IndentingNewLine]", 
 RowBox[{
  RowBox[{"If", "[", 
   RowBox[{
    RowBox[{"varint", "\[Equal]", 
     RowBox[{"{", "}"}]}], ",", 
    RowBox[{"varint", "=", 
     RowBox[{"{", 
      RowBox[{"{", 
       RowBox[{
        RowBox[{"-", "1"}], ",", 
        RowBox[{"-", "1"}]}], "}"}], "}"}]}]}], "]"}], 
  ";"}], "\[IndentingNewLine]", 
 RowBox[{
  RowBox[{"If", "[", 
   RowBox[{
    RowBox[{"evocycles", "\[Equal]", 
     RowBox[{"{", "}"}]}], ",", 
    RowBox[{"evocycles", "=", 
     RowBox[{"{", 
      RowBox[{"{", 
       RowBox[{
        RowBox[{"-", "1"}], ",", 
        RowBox[{"-", "1"}]}], "}"}], "}"}]}]}], "]"}], 
  ";"}], "\[IndentingNewLine]", 
 RowBox[{
  RowBox[{"If", "[", 
   RowBox[{
    RowBox[{"logcycles", "\[Equal]", 
     RowBox[{"{", "}"}]}], ",", 
    RowBox[{"logcycles", "=", 
     RowBox[{"{", 
      RowBox[{"{", 
       RowBox[{
        RowBox[{"-", "1"}], ",", 
        RowBox[{"-", "1"}]}], "}"}], "}"}]}]}], "]"}], ";"}]}], "Input",
 CellChangeTimes->{{3.824801426895899*^9, 3.824801475022252*^9}, {
  3.824808077865149*^9, 3.824808090252715*^9}},
 CellLabel->
  "In[159]:=",ExpressionUUID->"50b7fc45-010a-40b2-affe-76000c3c810b"],

Cell[BoxData[
 RowBox[{
  RowBox[{"fxn", "[", 
   RowBox[{"s_", ",", "a_"}], "]"}], ":=", 
  RowBox[{"Which", "[", "\[IndentingNewLine]", 
   RowBox[{
    RowBox[{"MemberQ", "[", 
     RowBox[{"nostab", ",", 
      RowBox[{"{", 
       RowBox[{"s", ",", "a"}], "}"}]}], "]"}], ",", "0", ",", 
    "\[IndentingNewLine]", 
    RowBox[{"MemberQ", "[", 
     RowBox[{"predext", ",", 
      RowBox[{"{", 
       RowBox[{"s", ",", "a"}], "}"}]}], "]"}], ",", "1", ",", 
    "\[IndentingNewLine]", 
    RowBox[{"MemberQ", "[", 
     RowBox[{"logcycles", ",", 
      RowBox[{"{", 
       RowBox[{"s", ",", "a"}], "}"}]}], "]"}], ",", "2", ",", 
    "\[IndentingNewLine]", 
    RowBox[{"MemberQ", "[", 
     RowBox[{"t2andpred", ",", 
      RowBox[{"{", 
       RowBox[{"s", ",", "a"}], "}"}]}], "]"}], ",", "3", ",", 
    "\[IndentingNewLine]", 
    RowBox[{"MemberQ", "[", 
     RowBox[{"ecocycles", ",", 
      RowBox[{"{", 
       RowBox[{"s", ",", "a"}], "}"}]}], "]"}], ",", "4", ",", 
    "\[IndentingNewLine]", 
    RowBox[{"MemberQ", "[", 
     RowBox[{"varint", ",", 
      RowBox[{"{", 
       RowBox[{"s", ",", "a"}], "}"}]}], "]"}], ",", "5", ",", 
    "\[IndentingNewLine]", 
    RowBox[{"MemberQ", "[", 
     RowBox[{"evocycles", ",", 
      RowBox[{"{", 
       RowBox[{"s", ",", "a"}], "}"}]}], "]"}], ",", "6"}], 
   "\[IndentingNewLine]", "]"}]}]], "Input",
 CellChangeTimes->{{3.8248021380457244`*^9, 3.824802169705886*^9}, {
  3.824802206834982*^9, 3.8248022851634283`*^9}, {3.824808105091836*^9, 
  3.824808113882547*^9}, {3.824810724304163*^9, 3.824810724882592*^9}, {
  3.8248293534640055`*^9, 3.8248293686683855`*^9}},
 CellLabel->
  "In[166]:=",ExpressionUUID->"aecc04e7-1f07-4e25-9896-4f7ff3396dab"],

Cell[BoxData[
 RowBox[{
  RowBox[{"f", "=", 
   RowBox[{"Interpolation", "[", 
    RowBox[{
     RowBox[{"Flatten", "[", 
      RowBox[{
       RowBox[{"Table", "[", 
        RowBox[{
         RowBox[{"{", 
          RowBox[{"s", ",", "a", ",", 
           RowBox[{"fxn", "[", 
            RowBox[{"s", ",", "a"}], "]"}]}], "}"}], ",", 
         RowBox[{"{", 
          RowBox[{"s", ",", "0.1", ",", "20.", ",", "0.1"}], "}"}], ",", 
         RowBox[{"{", 
          RowBox[{"a", ",", "1.025", ",", "5.", ",", "0.025"}], "}"}]}], 
        "]"}], ",", "1"}], "]"}], ",", 
     RowBox[{"InterpolationOrder", "\[Rule]", "0"}]}], "]"}]}], 
  ";"}]], "Input",
 CellChangeTimes->{{3.8248299115507545`*^9, 3.824829918873967*^9}, {
   3.8695550916964426`*^9, 3.8695550982215195`*^9}, {3.869555132242552*^9, 
   3.8695551343168917`*^9}, {3.8699269442504787`*^9, 
   3.8699269566181107`*^9}, {3.86992785253286*^9, 3.8699278657705913`*^9}, {
   3.8699280027502623`*^9, 3.869928006772502*^9}, 3.8708481343599176`*^9, {
   3.870850169084346*^9, 3.8708501819171658`*^9}},
 CellLabel->
  "In[167]:=",ExpressionUUID->"86283d00-b09d-4dfb-bb37-06bf7ff65236"],

Cell[BoxData[
 RowBox[{"p1", "=", 
  RowBox[{"Show", "[", "\[IndentingNewLine]", 
   RowBox[{
    RowBox[{"RegionPlot", "[", "\[IndentingNewLine]", 
     RowBox[{
      RowBox[{"{", 
       RowBox[{
        RowBox[{
         RowBox[{"f", "[", 
          RowBox[{"s", ",", "a"}], "]"}], "\[Equal]", "0"}], ",", 
        RowBox[{
         RowBox[{"f", "[", 
          RowBox[{"s", ",", "a"}], "]"}], "\[Equal]", "1"}], ",", 
        RowBox[{
         RowBox[{"f", "[", 
          RowBox[{"s", ",", "a"}], "]"}], "\[Equal]", "2"}], ",", 
        RowBox[{
         RowBox[{"f", "[", 
          RowBox[{"s", ",", "a"}], "]"}], "\[Equal]", "3"}], ",", 
        RowBox[{
         RowBox[{"f", "[", 
          RowBox[{"s", ",", "a"}], "]"}], "\[Equal]", "4"}], ",", 
        RowBox[{
         RowBox[{"f", "[", 
          RowBox[{"s", ",", "a"}], "]"}], "\[Equal]", "5"}], ",", 
        RowBox[{
         RowBox[{"f", "[", 
          RowBox[{"s", ",", "a"}], "]"}], "\[Equal]", "6"}]}], "}"}], ",", 
      RowBox[{"{", 
       RowBox[{"s", ",", "0", ",", "20"}], "}"}], ",", 
      RowBox[{"{", 
       RowBox[{"a", ",", "1", ",", "5"}], "}"}], ",", 
      RowBox[{"PlotStyle", "\[Rule]", 
       RowBox[{"{", 
        RowBox[{"White", ",", 
         RowBox[{"Lighter", "@", "Purple"}], ",", 
         RowBox[{"Directive", "[", 
          RowBox[{
           RowBox[{"Lighter", "@", "Purple"}], ",", 
           RowBox[{"HatchFilling", "[", 
            RowBox[{
             RowBox[{
              RowBox[{"-", "Pi"}], "/", "4"}], ",", "5"}], "]"}]}], "]"}], 
         ",", "Blue", ",", 
         RowBox[{"Directive", "[", 
          RowBox[{"Blue", ",", 
           RowBox[{"HatchFilling", "[", 
            RowBox[{
             RowBox[{
              RowBox[{"-", "Pi"}], "/", "4"}], ",", "5"}], "]"}]}], "]"}], 
         ",", "Orange", ",", 
         RowBox[{"Directive", "[", 
          RowBox[{"Orange", ",", 
           RowBox[{"HatchFilling", "[", 
            RowBox[{
             RowBox[{
              RowBox[{"-", "Pi"}], "/", "4"}], ",", "5"}], "]"}]}], "]"}]}], 
        "}"}]}], ",", 
      RowBox[{"BoundaryStyle", "\[Rule]", "Black"}], ",", 
      "\[IndentingNewLine]", 
      RowBox[{"PlotRange", "\[Rule]", 
       RowBox[{"{", 
        RowBox[{
         RowBox[{"{", 
          RowBox[{"0", ",", "20"}], "}"}], ",", 
         RowBox[{"{", 
          RowBox[{"1", ",", "5"}], "}"}]}], "}"}]}], ",", 
      "\[IndentingNewLine]", 
      RowBox[{"Frame", "\[Rule]", "True"}], ",", 
      RowBox[{"FrameStyle", "\[Rule]", 
       RowBox[{"Directive", "[", 
        RowBox[{"Black", ",", "Thick", ",", "14"}], "]"}]}], ",", 
      RowBox[{"FrameLabel", "\[Rule]", 
       RowBox[{"{", 
        RowBox[{
         RowBox[{"Style", "[", 
          RowBox[{
          "\"\<Predation \!\(\*StyleBox[\"s\",FontSlant->\"Italic\"]\)\>\"", 
           ",", "18"}], "]"}], ",", 
         RowBox[{"Style", "[", 
          RowBox[{
          "\"\<Preference \!\(\*StyleBox[\"a\",FontSlant->\"Italic\"]\)\>\"", 
           ",", "18"}], "]"}]}], "}"}]}], ",", "\[IndentingNewLine]", 
      RowBox[{"PlotPoints", "\[Rule]", "25"}], ",", 
      RowBox[{"MaxRecursion", "\[Rule]", "6"}], ",", "\[IndentingNewLine]", 
      RowBox[{"ImageSize", "\[Rule]", "Medium"}]}], "]"}], 
    "\[IndentingNewLine]", ",", "\[IndentingNewLine]", 
    RowBox[{"ListPlot", "[", 
     RowBox[{
      RowBox[{"{", 
       RowBox[{
        RowBox[{"{", 
         RowBox[{
          RowBox[{
           RowBox[{
            RowBox[{"-", "2"}], " ", "b"}], "+", 
           FractionBox[
            RowBox[{"2", " ", "r"}], 
            RowBox[{"c", " ", 
             RowBox[{"(", 
              RowBox[{
               RowBox[{"-", "2"}], "+", "r"}], ")"}]}]]}], ",", "0"}], "}"}], 
        ",", 
        RowBox[{"{", 
         RowBox[{
          RowBox[{
           RowBox[{
            RowBox[{"-", "2"}], " ", "b"}], "+", 
           FractionBox[
            RowBox[{"2", " ", "r"}], 
            RowBox[{"c", " ", 
             RowBox[{"(", 
              RowBox[{
               RowBox[{"-", "2"}], "+", "r"}], ")"}]}]]}], ",", "5"}], 
         "}"}]}], "}"}], ",", 
      RowBox[{"Joined", "\[Rule]", "True"}], ",", 
      RowBox[{"PlotStyle", "\[Rule]", 
       RowBox[{"Directive", "[", 
        RowBox[{"Black", ",", "Thick", ",", "Dashed"}], "]"}]}]}], "]"}]}], 
   "\[IndentingNewLine]", "]"}]}]], "Input",
 CellChangeTimes->{{3.8248024465931654`*^9, 3.8248024941081657`*^9}, 
   3.8248026565950403`*^9, {3.8248027091270576`*^9, 3.82480273865172*^9}, {
   3.8248032797151084`*^9, 3.824803298180484*^9}, {3.8248033308968153`*^9, 
   3.824803333875719*^9}, {3.824803393602141*^9, 3.8248033974911585`*^9}, {
   3.8248035568893256`*^9, 3.824803675584055*^9}, {3.8248037520520134`*^9, 
   3.824803794029891*^9}, {3.8248038479340916`*^9, 3.8248038733882723`*^9}, {
   3.824803965395599*^9, 3.824804005330956*^9}, {3.8248040509757166`*^9, 
   3.824804078315797*^9}, {3.824804109570706*^9, 3.824804124901429*^9}, {
   3.8248209758593454`*^9, 3.8248210296723146`*^9}, {3.8248287618710537`*^9, 
   3.8248287975685315`*^9}, {3.8248361838669233`*^9, 3.824836235186781*^9}, {
   3.8248362745844183`*^9, 3.8248362755865383`*^9}, {3.8248363606178136`*^9, 
   3.824836375218667*^9}, {3.824836519791037*^9, 3.8248365258644395`*^9}, {
   3.8248365971072426`*^9, 3.8248366099448624`*^9}, {3.8248366688127365`*^9, 
   3.824836670271793*^9}, {3.8248367584012384`*^9, 3.824836758549863*^9}, 
   3.824836948755705*^9, 3.824882211012817*^9, {3.8607533914151883`*^9, 
   3.860753391800926*^9}, {3.869555108461917*^9, 3.8695551107248664`*^9}, {
   3.869555208843135*^9, 3.8695552105940523`*^9}, {3.8699278842344666`*^9, 
   3.8699279114621716`*^9}, {3.869928086605981*^9, 3.869928092656391*^9}, {
   3.870847833594795*^9, 3.870847877636804*^9}, {3.8708479783116236`*^9, 
   3.8708479785433235`*^9}, 3.8708481621783905`*^9, {3.8708482458306184`*^9, 
   3.8708482866097*^9}, {3.8727633611012607`*^9, 3.8727634085006714`*^9}, {
   3.8727636431652217`*^9, 3.872763645837803*^9}, {3.8727638174133477`*^9, 
   3.8727638199219522`*^9}},
 CellLabel->
  "In[168]:=",ExpressionUUID->"717a6627-c750-4f82-8ca3-ba35528078f1"]
}, Closed]],

Cell[CellGroupData[{

Cell["S4 Fig", "Subsection",
 CellChangeTimes->{{3.887100461120203*^9, 
  3.88710047412151*^9}},ExpressionUUID->"04965ff6-da9b-46f7-bb9b-\
40d34581a1a2"],

Cell[BoxData[
 RowBox[{
  RowBox[{"eqdat", "=", 
   RowBox[{"Table", "[", "\[IndentingNewLine]", 
    RowBox[{
     RowBox[{
      RowBox[{"a", "=", 
       RowBox[{"varint", "[", 
        RowBox[{"[", 
         RowBox[{"i", ",", "2"}], "]"}], "]"}]}], ";", "\[IndentingNewLine]", 
      RowBox[{"s", "=", 
       RowBox[{"varint", "[", 
        RowBox[{"[", 
         RowBox[{"i", ",", "1"}], "]"}], "]"}]}], ";", "\[IndentingNewLine]", 
      RowBox[{"feasible", "=", 
       RowBox[{"Select", "[", 
        RowBox[{"eq", ",", 
         RowBox[{
          RowBox[{
           RowBox[{"Element", "[", 
            RowBox[{
             RowBox[{"#", "[", 
              RowBox[{"[", "1", "]"}], "]"}], ",", "Reals"}], "]"}], "&&", 
           RowBox[{"Element", "[", 
            RowBox[{
             RowBox[{"#", "[", 
              RowBox[{"[", "2", "]"}], "]"}], ",", "Reals"}], "]"}], "&&", 
           RowBox[{"Element", "[", 
            RowBox[{
             RowBox[{"#", "[", 
              RowBox[{"[", "3", "]"}], "]"}], ",", "Reals"}], "]"}], "&&", 
           RowBox[{
            RowBox[{"#", "[", 
             RowBox[{"[", "1", "]"}], "]"}], ">", "0"}], "&&", 
           RowBox[{
            RowBox[{"#", "[", 
             RowBox[{"[", "2", "]"}], "]"}], ">", "0"}], "&&", 
           RowBox[{
            RowBox[{"#", "[", 
             RowBox[{"[", "3", "]"}], "]"}], ">", "0"}]}], "&"}]}], "]"}]}], 
      ";", "\[IndentingNewLine]", 
      RowBox[{"eqs", "=", 
       RowBox[{"Table", "[", 
        RowBox[{
         RowBox[{"{", 
          RowBox[{
           RowBox[{"feasible", "[", 
            RowBox[{"[", "i", "]"}], "]"}], ",", 
           RowBox[{
            RowBox[{"TakeLargestBy", "[", 
             RowBox[{
              RowBox[{"Eigenvalues", "[", 
               RowBox[{"Jac", "[", 
                RowBox[{"feasible", "[", 
                 RowBox[{"[", "i", "]"}], "]"}], "]"}], "]"}], ",", 
              RowBox[{
               RowBox[{"Abs", "[", "#", "]"}], "&"}], ",", "1"}], "]"}], "[", 
            RowBox[{"[", "1", "]"}], "]"}]}], "}"}], ",", 
         RowBox[{"{", 
          RowBox[{"i", ",", 
           RowBox[{
            RowBox[{"Dimensions", "[", "feasible", "]"}], "[", 
            RowBox[{"[", "1", "]"}], "]"}]}], "}"}]}], "]"}]}], ";", 
      "\[IndentingNewLine]", 
      RowBox[{"stable", "=", 
       RowBox[{"Select", "[", 
        RowBox[{"eqs", ",", 
         RowBox[{
          RowBox[{
           RowBox[{"Abs", "[", 
            RowBox[{"#", "[", 
             RowBox[{"[", "2", "]"}], "]"}], "]"}], "<", "1"}], "&"}]}], 
        "]"}]}], ";", "\[IndentingNewLine]", 
      RowBox[{"{", 
       RowBox[{"s", ",", "a", ",", 
        RowBox[{
         RowBox[{"stable", "[", 
          RowBox[{"[", 
           RowBox[{"1", ",", "1", ",", "2"}], "]"}], "]"}], "/", 
         RowBox[{"(", 
          RowBox[{
           RowBox[{"stable", "[", 
            RowBox[{"[", 
             RowBox[{"1", ",", "1", ",", "1"}], "]"}], "]"}], "+", 
           RowBox[{"stable", "[", 
            RowBox[{"[", 
             RowBox[{"1", ",", "1", ",", "2"}], "]"}], "]"}]}], ")"}]}]}], 
       "}"}]}], "\[IndentingNewLine]", ",", 
     RowBox[{"{", 
      RowBox[{"i", ",", 
       RowBox[{
        RowBox[{"Dimensions", "[", "varint", "]"}], "[", 
        RowBox[{"[", "1", "]"}], "]"}]}], "}"}]}], "]"}]}], ";"}]], "Input",
 CellChangeTimes->{{3.8402929082095413`*^9, 3.8402929092695694`*^9}, 
   3.8402929600814047`*^9, {3.8402930922079043`*^9, 3.8402931012255936`*^9}, {
   3.8402931632009473`*^9, 3.8402932346715884`*^9}, {3.840293269897718*^9, 
   3.84029327444526*^9}, {3.840293375560628*^9, 3.840293429644964*^9}, {
   3.8708728524563313`*^9, 3.8708728546461945`*^9}},
 CellLabel->"In[54]:=",ExpressionUUID->"2c00fa1b-6e7a-40c0-afd4-1c24c6a28393"],

Cell[BoxData[{
 RowBox[{
  RowBox[{"tmax", "=", "5000"}], ";"}], "\[IndentingNewLine]", 
 RowBox[{
  RowBox[{"cycledat", "=", 
   RowBox[{"Table", "[", "\[IndentingNewLine]", 
    RowBox[{
     RowBox[{
      RowBox[{"a", "=", 
       RowBox[{"evocycles", "[", 
        RowBox[{"[", 
         RowBox[{"i", ",", "2"}], "]"}], "]"}]}], ";", "\[IndentingNewLine]", 
      RowBox[{"s", "=", 
       RowBox[{"evocycles", "[", 
        RowBox[{"[", 
         RowBox[{"i", ",", "1"}], "]"}], "]"}]}], ";", "\[IndentingNewLine]", 
      RowBox[{"timeseries", "=", 
       RowBox[{"NestWhileList", "[", 
        RowBox[{
         RowBox[{
          RowBox[{"{", "\[IndentingNewLine]", 
           RowBox[{
            RowBox[{"f1", "[", 
             RowBox[{
              RowBox[{"#", "[", 
               RowBox[{"[", "1", "]"}], "]"}], ",", 
              RowBox[{"#", "[", 
               RowBox[{"[", "2", "]"}], "]"}], ",", 
              RowBox[{"#", "[", 
               RowBox[{"[", "3", "]"}], "]"}]}], "]"}], ",", 
            "\[IndentingNewLine]", 
            RowBox[{"f2", "[", 
             RowBox[{
              RowBox[{"#", "[", 
               RowBox[{"[", "1", "]"}], "]"}], ",", 
              RowBox[{"#", "[", 
               RowBox[{"[", "2", "]"}], "]"}], ",", 
              RowBox[{"#", "[", 
               RowBox[{"[", "3", "]"}], "]"}]}], "]"}], ",", 
            "\[IndentingNewLine]", 
            RowBox[{"g", "[", 
             RowBox[{
              RowBox[{"#", "[", 
               RowBox[{"[", "1", "]"}], "]"}], ",", 
              RowBox[{"#", "[", 
               RowBox[{"[", "2", "]"}], "]"}], ",", 
              RowBox[{"#", "[", 
               RowBox[{"[", "3", "]"}], "]"}]}], "]"}], ",", 
            "\[IndentingNewLine]", 
            RowBox[{
             RowBox[{"#", "[", 
              RowBox[{"[", "4", "]"}], "]"}], "+", "1"}]}], "}"}], "&"}], 
         "\[IndentingNewLine]", ",", 
         RowBox[{"{", 
          RowBox[{"0.2", ",", "0.2", ",", "0.01", ",", "1"}], "}"}], ",", 
         RowBox[{
          RowBox[{
           RowBox[{"50", ">", 
            RowBox[{"#", "[", 
             RowBox[{"[", "1", "]"}], "]"}], ">", "0"}], "&&", 
           RowBox[{"50", ">", 
            RowBox[{"#", "[", 
             RowBox[{"[", "2", "]"}], "]"}], ">", "0"}], "&&", 
           RowBox[{"50", ">", 
            RowBox[{"#", "[", 
             RowBox[{"[", "3", "]"}], "]"}], ">", "0"}], "&&", 
           RowBox[{
            RowBox[{"#", "[", 
             RowBox[{"[", "4", "]"}], "]"}], "<", "tmax"}]}], "&"}]}], 
        "]"}]}], ";", "\[IndentingNewLine]", 
      RowBox[{"maxes", "=", 
       RowBox[{
        RowBox[{"Select", "[", 
         RowBox[{
          RowBox[{"FindPeaks", "[", 
           RowBox[{
            RowBox[{"timeseries", "[", 
             RowBox[{"[", 
              RowBox[{
               RowBox[{"4000", ";;", "5000"}], ",", "2"}], "]"}], "]"}], "/", 
            RowBox[{"(", 
             RowBox[{
              RowBox[{"timeseries", "[", 
               RowBox[{"[", 
                RowBox[{
                 RowBox[{"4000", ";;", "5000"}], ",", "1"}], "]"}], "]"}], 
              "+", 
              RowBox[{"timeseries", "[", 
               RowBox[{"[", 
                RowBox[{
                 RowBox[{"4000", ";;", "5000"}], ",", "2"}], "]"}], "]"}]}], 
             ")"}]}], "]"}], ",", 
          RowBox[{
           RowBox[{"1", "<", 
            RowBox[{"#", "[", 
             RowBox[{"[", "1", "]"}], "]"}], "<", "1001"}], "&"}]}], "]"}], 
        "[", 
        RowBox[{"[", 
         RowBox[{"All", ",", "2"}], "]"}], "]"}]}], ";", 
      RowBox[{"mins", "=", 
       RowBox[{"-", 
        RowBox[{
         RowBox[{"Select", "[", 
          RowBox[{
           RowBox[{"FindPeaks", "[", 
            RowBox[{
             RowBox[{"-", 
              RowBox[{"timeseries", "[", 
               RowBox[{"[", 
                RowBox[{
                 RowBox[{"4000", ";;", "5000"}], ",", "2"}], "]"}], "]"}]}], 
             "/", 
             RowBox[{"(", 
              RowBox[{
               RowBox[{"timeseries", "[", 
                RowBox[{"[", 
                 RowBox[{
                  RowBox[{"4000", ";;", "5000"}], ",", "1"}], "]"}], "]"}], 
               "+", 
               RowBox[{"timeseries", "[", 
                RowBox[{"[", 
                 RowBox[{
                  RowBox[{"4000", ";;", "5000"}], ",", "2"}], "]"}], "]"}]}], 
              ")"}]}], "]"}], ",", 
           RowBox[{
            RowBox[{"1", "<", 
             RowBox[{"#", "[", 
              RowBox[{"[", "1", "]"}], "]"}], "<", "1001"}], "&"}]}], "]"}], 
         "[", 
         RowBox[{"[", 
          RowBox[{"All", ",", "2"}], "]"}], "]"}]}]}], ";", 
      "\[IndentingNewLine]", 
      RowBox[{"amp", "=", 
       RowBox[{
        RowBox[{"(", 
         RowBox[{
          RowBox[{"Mean", "[", "maxes", "]"}], "-", 
          RowBox[{"Mean", "[", "mins", "]"}]}], ")"}], "/", "2"}]}], ";", 
      "\[IndentingNewLine]", 
      RowBox[{"{", 
       RowBox[{"s", ",", "a", ",", "amp"}], "}"}]}], "\[IndentingNewLine]", 
     ",", 
     RowBox[{"{", 
      RowBox[{"i", ",", 
       RowBox[{
        RowBox[{"Dimensions", "[", "evocycles", "]"}], "[", 
        RowBox[{"[", "1", "]"}], "]"}]}], "}"}]}], "]"}]}], ";"}]}], "Input",
 CellChangeTimes->{{3.8402934882867355`*^9, 3.8402935134622154`*^9}, {
   3.840293554507336*^9, 3.84029358947506*^9}, {3.8402936811717653`*^9, 
   3.8402937197963877`*^9}, {3.840294005559946*^9, 3.8402940358460846`*^9}, 
   3.8402943566822667`*^9, 3.8402944012723475`*^9, {3.8402944448229027`*^9, 
   3.8402944452902856`*^9}},
 CellLabel->"In[55]:=",ExpressionUUID->"1da864cd-28c1-468a-b996-c568d0e848d8"],

Cell[BoxData[{
 RowBox[{
  RowBox[{"list", "=", 
   RowBox[{
    RowBox[{"Select", "[", 
     RowBox[{"cycledat", ",", 
      RowBox[{
       RowBox[{
        RowBox[{"NumericQ", "[", 
         RowBox[{"#", "[", 
          RowBox[{"[", "3", "]"}], "]"}], "]"}], "&&", 
        RowBox[{
         RowBox[{"#", "[", 
          RowBox[{"[", "2", "]"}], "]"}], ">", "1.5"}]}], "&"}]}], "]"}], "[", 
    RowBox[{"[", 
     RowBox[{"All", ",", 
      RowBox[{"{", 
       RowBox[{"1", ",", "2"}], "}"}]}], "]"}], "]"}]}], ";"}], "\n", 
 RowBox[{
  RowBox[{"elemhigh", "=", 
   RowBox[{"Interpolation", "[", 
    RowBox[{
     RowBox[{"Flatten", "[", 
      RowBox[{
       RowBox[{"Table", "[", 
        RowBox[{
         RowBox[{"{", 
          RowBox[{"x", ",", "y", ",", 
           RowBox[{"If", "[", 
            RowBox[{
             RowBox[{"MemberQ", "[", 
              RowBox[{
               RowBox[{"Round", "[", 
                RowBox[{"list", ",", "0.001"}], "]"}], ",", 
               RowBox[{"{", 
                RowBox[{
                 RowBox[{"Round", "[", 
                  RowBox[{"x", ",", "0.001"}], "]"}], ",", 
                 RowBox[{"Round", "[", 
                  RowBox[{"y", ",", "0.001"}], "]"}]}], "}"}]}], "]"}], ",", 
             "1", ",", "0"}], "]"}]}], "}"}], ",", 
         RowBox[{"{", 
          RowBox[{"x", ",", "13.95", ",", "15.05", ",", "0.025"}], "}"}], ",", 
         RowBox[{"{", 
          RowBox[{"y", ",", "2.025", ",", "3.775", ",", "0.025"}], "}"}]}], 
        "]"}], ",", "1"}], "]"}], ",", 
     RowBox[{"InterpolationOrder", "\[Rule]", "1"}]}], "]"}]}], ";"}], "\n", 
 RowBox[{
  RowBox[{"amphigh", "=", 
   RowBox[{"Interpolation", "[", 
    RowBox[{
     RowBox[{"Select", "[", 
      RowBox[{"cycledat", ",", 
       RowBox[{
        RowBox[{
         RowBox[{"NumericQ", "[", 
          RowBox[{"#", "[", 
           RowBox[{"[", "3", "]"}], "]"}], "]"}], "&&", 
         RowBox[{
          RowBox[{"#", "[", 
           RowBox[{"[", "2", "]"}], "]"}], ">", "1.5"}]}], "&"}]}], "]"}], 
     "+", 
     RowBox[{"RandomReal", "[", 
      RowBox[{
       RowBox[{
        RowBox[{"10", "^", 
         RowBox[{"-", "10"}]}], "*", 
        RowBox[{"{", 
         RowBox[{
          RowBox[{"-", "1"}], ",", "1"}], "}"}]}], ",", 
       RowBox[{"Dimensions", "[", 
        RowBox[{"list", "[", 
         RowBox[{"[", 
          RowBox[{"All", ",", "1"}], "]"}], "]"}], "]"}]}], "]"}]}], "]"}]}], 
  ";"}], "\n", 
 RowBox[{
  RowBox[{"p1", "=", 
   RowBox[{"DensityPlot", "[", 
    RowBox[{
     RowBox[{"amphigh", "[", 
      RowBox[{"s0", ",", "a0"}], "]"}], ",", 
     RowBox[{"{", 
      RowBox[{"s0", ",", "13.95", ",", "15.05"}], "}"}], ",", 
     RowBox[{"{", 
      RowBox[{"a0", ",", "2.025", ",", "3.775"}], "}"}], ",", 
     RowBox[{"RegionFunction", "\[Rule]", 
      RowBox[{"Function", "[", 
       RowBox[{
        RowBox[{"{", 
         RowBox[{"x", ",", "y"}], "}"}], ",", 
        RowBox[{
         RowBox[{"elemhigh", "[", 
          RowBox[{"x", ",", "y"}], "]"}], ">", "0"}]}], "]"}]}], ",", 
     RowBox[{"ColorFunction", "->", 
      RowBox[{"ColorData", "[", 
       RowBox[{"{", 
        RowBox[{"\"\<SandyTerrain\>\"", ",", 
         RowBox[{"{", 
          RowBox[{"0", ",", "0.6"}], "}"}]}], "}"}], "]"}]}], ",", 
     RowBox[{"ColorFunctionScaling", "\[Rule]", "False"}]}], "]"}]}], 
  ";"}]}], "Input",
 CellChangeTimes->{{3.840295867033742*^9, 3.8402958764885087`*^9}, {
   3.8402960606771193`*^9, 3.840296094094783*^9}, {3.8402963136256485`*^9, 
   3.8402963138863516`*^9}, {3.840533570110906*^9, 3.840533598601701*^9}, {
   3.8405336702235327`*^9, 3.8405336780558467`*^9}, {3.8405414136115923`*^9, 
   3.8405414424120913`*^9}, {3.8405415019931264`*^9, 3.840541546205477*^9}, 
   3.8405417345759525`*^9, 3.8405421312504544`*^9, 3.869816947656369*^9, {
   3.8708739287416034`*^9, 3.8708739291198497`*^9}, {3.870873977080158*^9, 
   3.870874065816718*^9}, {3.8708742860650024`*^9, 3.8708742862570333`*^9}, {
   3.8708743404439306`*^9, 3.8708744097943316`*^9}, {3.8708745051813164`*^9, 
   3.870874574066222*^9}, {3.870875759813357*^9, 3.870875798595544*^9}, {
   3.870875834016943*^9, 3.8708758665760574`*^9}, {3.8708759957723675`*^9, 
   3.870876021980278*^9}, 
   3.8871005725698147`*^9},ExpressionUUID->"7994bbca-c058-460c-b8cd-\
c1e1e6cd3a8c"],

Cell[BoxData[{
 RowBox[{
  RowBox[{"list", "=", 
   RowBox[{
    RowBox[{"Select", "[", 
     RowBox[{"cycledat", ",", 
      RowBox[{
       RowBox[{
        RowBox[{"NumericQ", "[", 
         RowBox[{"#", "[", 
          RowBox[{"[", "3", "]"}], "]"}], "]"}], "&&", 
        RowBox[{
         RowBox[{"#", "[", 
          RowBox[{"[", "2", "]"}], "]"}], "<", "1.5"}]}], "&"}]}], "]"}], "[", 
    RowBox[{"[", 
     RowBox[{"All", ",", 
      RowBox[{"{", 
       RowBox[{"1", ",", "2"}], "}"}]}], "]"}], "]"}]}], ";"}], "\n", 
 RowBox[{
  RowBox[{"elemlow", "=", 
   RowBox[{"Interpolation", "[", 
    RowBox[{
     RowBox[{"Flatten", "[", 
      RowBox[{
       RowBox[{"Table", "[", 
        RowBox[{
         RowBox[{"{", 
          RowBox[{"x", ",", "y", ",", 
           RowBox[{"If", "[", 
            RowBox[{
             RowBox[{"MemberQ", "[", 
              RowBox[{
               RowBox[{"Round", "[", 
                RowBox[{"list", ",", "0.001"}], "]"}], ",", 
               RowBox[{"{", 
                RowBox[{
                 RowBox[{"Round", "[", 
                  RowBox[{"x", ",", "0.001"}], "]"}], ",", 
                 RowBox[{"Round", "[", 
                  RowBox[{"y", ",", "0.001"}], "]"}]}], "}"}]}], "]"}], ",", 
             "1", ",", "0"}], "]"}]}], "}"}], ",", 
         RowBox[{"{", 
          RowBox[{"x", ",", "10", ",", "17.3", ",", "0.025"}], "}"}], ",", 
         RowBox[{"{", 
          RowBox[{"y", ",", "1.025", ",", "1.375", ",", "0.025"}], "}"}]}], 
        "]"}], ",", "1"}], "]"}], ",", 
     RowBox[{"InterpolationOrder", "\[Rule]", "1"}]}], "]"}]}], ";"}], "\n", 
 RowBox[{
  RowBox[{"amplow", "=", 
   RowBox[{"Interpolation", "[", 
    RowBox[{"Select", "[", 
     RowBox[{"cycledat", ",", 
      RowBox[{
       RowBox[{
        RowBox[{"NumericQ", "[", 
         RowBox[{"#", "[", 
          RowBox[{"[", "3", "]"}], "]"}], "]"}], "&&", 
        RowBox[{
         RowBox[{"#", "[", 
          RowBox[{"[", "2", "]"}], "]"}], "<", "1.5"}]}], "&"}]}], "]"}], 
    "]"}]}], ";"}], "\n", 
 RowBox[{
  RowBox[{"p2", "=", 
   RowBox[{"DensityPlot", "[", 
    RowBox[{
     RowBox[{"amplow", "[", 
      RowBox[{"s0", ",", "a0"}], "]"}], ",", 
     RowBox[{"{", 
      RowBox[{"s0", ",", "17.3", ",", "10"}], "}"}], ",", 
     RowBox[{"{", 
      RowBox[{"a0", ",", "1.025", ",", "1.375"}], "}"}], ",", 
     RowBox[{"RegionFunction", "\[Rule]", 
      RowBox[{"Function", "[", 
       RowBox[{
        RowBox[{"{", 
         RowBox[{"x", ",", "y"}], "}"}], ",", 
        RowBox[{
         RowBox[{"elemlow", "[", 
          RowBox[{"x", ",", "y"}], "]"}], ">", "0"}]}], "]"}]}], ",", 
     RowBox[{"ColorFunction", "->", 
      RowBox[{"ColorData", "[", 
       RowBox[{"{", 
        RowBox[{"\"\<SandyTerrain\>\"", ",", 
         RowBox[{"{", 
          RowBox[{"0", ",", "0.6"}], "}"}]}], "}"}], "]"}]}], ",", 
     RowBox[{"ColorFunctionScaling", "\[Rule]", "False"}], ",", 
     RowBox[{"PlotRange", "\[Rule]", 
      RowBox[{"{", 
       RowBox[{
        RowBox[{"{", 
         RowBox[{"10", ",", "17.3"}], "}"}], ",", 
        RowBox[{"{", 
         RowBox[{"1.025", ",", "1.375"}], "}"}]}], "}"}]}]}], "]"}]}], 
  ";"}]}], "Input",
 CellChangeTimes->{{3.840295867033742*^9, 3.8402958764885087`*^9}, {
   3.8402960606771193`*^9, 3.840296248517153*^9}, 3.840296278952905*^9, {
   3.8402963197957716`*^9, 3.8402963201546526`*^9}, {3.840533617289135*^9, 
   3.8405336303285675`*^9}, {3.8405336918728747`*^9, 3.840533698115123*^9}, {
   3.84053422147538*^9, 3.8405342359113197`*^9}, {3.840534313442342*^9, 
   3.8405343222853885`*^9}, {3.840535493404916*^9, 3.8405355043426867`*^9}, 
   3.840541741141493*^9, {3.840541803874425*^9, 3.84054181669786*^9}, 
   3.840542137260767*^9, {3.870874072964321*^9, 3.870874080464617*^9}, {
   3.8708741179381056`*^9, 3.870874276024751*^9}, {3.8708745868499994`*^9, 
   3.8708745897761245`*^9}, 3.8708746577019253`*^9, {3.8708747382727385`*^9, 
   3.870874799567529*^9}, {3.8708760403459005`*^9, 3.870876042441264*^9}, {
   3.870876077703189*^9, 3.870876113950813*^9}, 
   3.8871005637352524`*^9},ExpressionUUID->"c889a5e6-9ff2-4915-a756-\
a24e811f7fc5"],

Cell[BoxData[
 RowBox[{
  RowBox[{"p3", "=", 
   RowBox[{"ListContourPlot", "[", 
    RowBox[{"eqdat", ",", 
     RowBox[{"ColorFunction", "\[Rule]", 
      RowBox[{"ColorData", "[", 
       RowBox[{"{", 
        RowBox[{"\"\<GrayTones\>\"", ",", 
         RowBox[{"{", 
          RowBox[{"0", ",", "1"}], "}"}]}], "}"}], "]"}]}], ",", 
     RowBox[{"ColorFunctionScaling", "\[Rule]", "False"}]}], "]"}]}], 
  ";"}]], "Input",
 CellChangeTimes->{{3.8402932835136085`*^9, 3.8402933112942843`*^9}, {
   3.8402933450810766`*^9, 3.840293447572467*^9}, {3.8402963244501867`*^9, 
   3.840296325306596*^9}, {3.8405334467267275`*^9, 3.840533549298693*^9}, 
   3.8405421460617356`*^9, {3.8708737868647623`*^9, 3.8708737889891143`*^9}, {
   3.8708738258184967`*^9, 3.8708738388662663`*^9}, {3.8708764082314887`*^9, 
   3.870876408521326*^9}, 
   3.8871005585052834`*^9},ExpressionUUID->"23b3bfb9-ec5e-4f2e-9126-\
b7c04190040f"],

Cell[BoxData[
 RowBox[{"figs4a", "=", 
  RowBox[{"Show", "[", 
   RowBox[{"p1", ",", "p2", ",", "p3", ",", 
    RowBox[{"PlotRange", "\[Rule]", "All"}], ",", 
    RowBox[{"FrameStyle", "\[Rule]", 
     RowBox[{"Directive", "[", 
      RowBox[{"Black", ",", "Thick", ",", "18"}], "]"}]}], ",", 
    RowBox[{"FrameLabel", "\[Rule]", 
     RowBox[{"{", 
      RowBox[{
       RowBox[{"Style", "[", 
        RowBox[{
        "\"\<Display-based predation cost \
\!\(\*SubscriptBox[StyleBox[\"s\",FontSlant->\"Italic\"], \
StyleBox[\"d\",FontSlant->\"Italic\"]]\)\>\"", ",", "22"}], "]"}], ",", 
       RowBox[{"Style", "[", 
        RowBox[{
        "\"\<Preference strength \
\!\(\*SubscriptBox[StyleBox[\"a\",FontSlant->\"Italic\"], \
StyleBox[\"d\",FontSlant->\"Italic\"]]\)\>\"", ",", "22"}], "]"}]}], "}"}]}], 
    ",", 
    RowBox[{"ImageSize", "\[Rule]", "Medium"}]}], "]"}]}]], "Input",
 CellChangeTimes->{{3.8402963278298693`*^9, 3.840296342921957*^9}, {
  3.8405337748581753`*^9, 3.8405338398750396`*^9}, {3.8405355684021072`*^9, 
  3.840535590581137*^9}, {3.8405421581104136`*^9, 3.84054218744561*^9}, {
  3.840544327496108*^9, 3.8405443295140767`*^9}, {3.8698117511911983`*^9, 
  3.8698117627703094`*^9}, {3.8708762082240677`*^9, 3.8708762106981363`*^9}, {
  3.8708764149242873`*^9, 3.870876420125998*^9}, {3.874574455646509*^9, 
  3.8745744584307466`*^9}},
 CellLabel->
  "In[404]:=",ExpressionUUID->"40b64da2-061c-4c70-934c-48a14e6dc37b"]
}, Closed]]
}, Open  ]]
}, Open  ]],

Cell[CellGroupData[{

Cell["Fisher Process Model", "Chapter",
 CellChangeTimes->{{3.875967809755562*^9, 3.875967812196209*^9}, {
  3.87596884991002*^9, 3.87596885106159*^9}, {3.875969445815028*^9, 
  3.8759694474396687`*^9}},ExpressionUUID->"84f4cde8-20c1-476a-9067-\
da610b075403"],

Cell[CellGroupData[{

Cell["Recursions", "Section",
 CellChangeTimes->{{3.813328770362372*^9, 
  3.813328772512201*^9}},ExpressionUUID->"0c49d624-ecc9-43f8-9cb7-\
ed5c32c112c1"],

Cell[BoxData[{
 RowBox[{
  RowBox[{
   RowBox[{"f1", "[", 
    RowBox[{"n1_", ",", "n2_", ",", "n3_", ",", "n4_", ",", "p_"}], "]"}], ":=", 
   RowBox[{"-", 
    RowBox[{"(", 
     RowBox[{
      RowBox[{"(", 
       RowBox[{
        RowBox[{"(", 
         RowBox[{
          RowBox[{"-", "1"}], "+", 
          RowBox[{"b", " ", "p"}]}], ")"}], " ", "r", " ", 
        RowBox[{"(", 
         RowBox[{"1", "-", "n2", "-", "n3", "-", "n4", "+", 
          RowBox[{"b", " ", "n2", " ", "p"}], "+", 
          RowBox[{"b", " ", "n3", " ", "p"}], "+", 
          RowBox[{"b", " ", "n4", " ", "p"}], "+", 
          RowBox[{"n1", " ", 
           RowBox[{"(", 
            RowBox[{
             RowBox[{"-", "1"}], "+", 
             RowBox[{"b", " ", "p"}]}], ")"}]}], "+", 
          FractionBox[
           RowBox[{"n3", " ", "p", " ", "s"}], "2"], "+", 
          FractionBox[
           RowBox[{"n4", " ", "p", " ", "s"}], "2"]}], ")"}], " ", 
        RowBox[{"(", 
         RowBox[{
          RowBox[{"2", " ", 
           SuperscriptBox["n1", "3"], " ", 
           SuperscriptBox[
            RowBox[{"(", 
             RowBox[{
              RowBox[{"-", "1"}], "+", 
              RowBox[{"b", " ", "p"}]}], ")"}], "2"]}], "+", 
          RowBox[{
           SuperscriptBox["n1", "2"], " ", 
           RowBox[{"(", 
            RowBox[{
             RowBox[{"-", "1"}], "+", 
             RowBox[{"b", " ", "p"}]}], ")"}], " ", 
           RowBox[{"(", 
            RowBox[{
             RowBox[{"4", " ", "n2", " ", 
              RowBox[{"(", 
               RowBox[{
                RowBox[{"-", "1"}], "+", 
                RowBox[{"b", " ", "p"}]}], ")"}]}], "+", 
             RowBox[{"n3", " ", 
              RowBox[{"(", 
               RowBox[{
                RowBox[{"-", "2"}], "+", 
                RowBox[{"2", " ", "b", " ", "p"}], "+", 
                RowBox[{"p", " ", "s"}], "+", 
                RowBox[{"2", " ", "a", " ", 
                 RowBox[{"(", 
                  RowBox[{
                   RowBox[{"-", "1"}], "+", 
                   RowBox[{"b", " ", "p"}], "+", 
                   RowBox[{"p", " ", "s"}]}], ")"}]}]}], ")"}]}], "+", 
             RowBox[{"n4", " ", 
              RowBox[{"(", 
               RowBox[{
                RowBox[{"2", " ", "a", " ", 
                 RowBox[{"(", 
                  RowBox[{
                   RowBox[{"-", "1"}], "+", 
                   RowBox[{"b", " ", "p"}], "+", 
                   RowBox[{"p", " ", "s"}]}], ")"}]}], "-", 
                RowBox[{
                 RowBox[{"(", 
                  RowBox[{
                   RowBox[{"-", "1"}], "+", "R"}], ")"}], " ", 
                 RowBox[{"(", 
                  RowBox[{
                   RowBox[{"-", "2"}], "+", 
                   RowBox[{"2", " ", "b", " ", "p"}], "+", 
                   RowBox[{"p", " ", "s"}]}], ")"}]}]}], ")"}]}]}], ")"}]}], 
          "+", 
          RowBox[{"n2", " ", "n3", " ", "R", " ", 
           RowBox[{"(", 
            RowBox[{
             RowBox[{"n2", " ", 
              RowBox[{"(", 
               RowBox[{
                RowBox[{"-", "1"}], "+", 
                RowBox[{"b", " ", "p"}]}], ")"}], " ", 
              RowBox[{"(", 
               RowBox[{
                RowBox[{"-", "1"}], "+", 
                RowBox[{"b", " ", "p"}], "+", 
                RowBox[{"a", " ", 
                 RowBox[{"(", 
                  RowBox[{
                   RowBox[{"-", "1"}], "+", 
                   RowBox[{"b", " ", "p"}], "+", 
                   RowBox[{"p", " ", "s"}]}], ")"}]}]}], ")"}]}], "+", 
             RowBox[{"a", " ", 
              RowBox[{"(", 
               RowBox[{"n3", "+", "n4"}], ")"}], " ", 
              RowBox[{"(", 
               RowBox[{"2", "+", 
                RowBox[{"2", " ", 
                 SuperscriptBox["b", "2"], " ", 
                 SuperscriptBox["p", "2"]}], "-", 
                RowBox[{"3", " ", "p", " ", "s"}], "+", 
                RowBox[{
                 SuperscriptBox["p", "2"], " ", 
                 SuperscriptBox["s", "2"]}], "+", 
                RowBox[{"b", " ", "p", " ", 
                 RowBox[{"(", 
                  RowBox[{
                   RowBox[{"-", "4"}], "+", 
                   RowBox[{"3", " ", "p", " ", "s"}]}], ")"}]}]}], ")"}]}]}], 
            ")"}]}], "+", 
          RowBox[{"n1", " ", 
           RowBox[{"(", 
            RowBox[{
             RowBox[{"2", " ", 
              SuperscriptBox["n2", "2"], " ", 
              SuperscriptBox[
               RowBox[{"(", 
                RowBox[{
                 RowBox[{"-", "1"}], "+", 
                 RowBox[{"b", " ", "p"}]}], ")"}], "2"]}], "+", 
             RowBox[{
              RowBox[{"(", 
               RowBox[{"n3", "+", "n4"}], ")"}], " ", 
              RowBox[{"(", 
               RowBox[{
                RowBox[{"-", "1"}], "+", 
                RowBox[{"b", " ", "p"}], "+", 
                RowBox[{"p", " ", "s"}]}], ")"}], " ", 
              RowBox[{"(", 
               RowBox[{
                RowBox[{
                 RowBox[{"-", "n4"}], " ", 
                 RowBox[{"(", 
                  RowBox[{
                   RowBox[{"-", "1"}], "+", 
                   RowBox[{"b", " ", "p"}]}], ")"}], " ", 
                 RowBox[{"(", 
                  RowBox[{
                   RowBox[{"-", "1"}], "+", "R"}], ")"}]}], "-", 
                RowBox[{"a", " ", "n4", " ", 
                 RowBox[{"(", 
                  RowBox[{
                   RowBox[{"-", "1"}], "+", "R"}], ")"}], " ", 
                 RowBox[{"(", 
                  RowBox[{
                   RowBox[{"-", "1"}], "+", 
                   RowBox[{"b", " ", "p"}], "+", 
                   RowBox[{"p", " ", "s"}]}], ")"}]}], "+", 
                RowBox[{"a", " ", "n3", " ", 
                 RowBox[{"(", 
                  RowBox[{
                   RowBox[{"-", "2"}], "+", 
                   RowBox[{"2", " ", "b", " ", "p"}], "+", 
                   RowBox[{"p", " ", "s"}]}], ")"}]}]}], ")"}]}], "+", 
             RowBox[{"n2", " ", 
              RowBox[{"(", 
               RowBox[{
                RowBox[{"-", "1"}], "+", 
                RowBox[{"b", " ", "p"}]}], ")"}], " ", 
              RowBox[{"(", 
               RowBox[{
                RowBox[{"n4", " ", 
                 RowBox[{"(", 
                  RowBox[{
                   RowBox[{"-", "3"}], "+", 
                   RowBox[{"b", " ", "p", " ", 
                    RowBox[{"(", 
                    RowBox[{"3", "-", 
                    RowBox[{"2", " ", "R"}]}], ")"}]}], "+", 
                   RowBox[{"2", " ", "R"}], "+", 
                   RowBox[{"2", " ", "p", " ", "s"}], "-", 
                   RowBox[{"p", " ", "R", " ", "s"}], "+", 
                   RowBox[{"a", " ", 
                    RowBox[{"(", 
                    RowBox[{
                    RowBox[{"-", "1"}], "+", 
                    RowBox[{"b", " ", "p"}], "+", 
                    RowBox[{"p", " ", "s"}]}], ")"}]}]}], ")"}]}], "+", 
                RowBox[{"n3", " ", 
                 RowBox[{"(", 
                  RowBox[{
                   RowBox[{"-", "3"}], "-", "R", "+", 
                   RowBox[{"b", " ", "p", " ", 
                    RowBox[{"(", 
                    RowBox[{"3", "+", "R"}], ")"}]}], "+", 
                   RowBox[{"2", " ", "p", " ", "s"}], "+", 
                   RowBox[{"a", " ", 
                    RowBox[{"(", 
                    RowBox[{"1", "+", "R"}], ")"}], " ", 
                    RowBox[{"(", 
                    RowBox[{
                    RowBox[{"-", "1"}], "+", 
                    RowBox[{"b", " ", "p"}], "+", 
                    RowBox[{"p", " ", "s"}]}], ")"}]}]}], ")"}]}]}], 
               ")"}]}]}], ")"}]}]}], ")"}]}], ")"}], "/", 
      RowBox[{"(", 
       RowBox[{"4", " ", 
        RowBox[{"(", 
         RowBox[{
          RowBox[{"n1", " ", 
           RowBox[{"(", 
            RowBox[{
             RowBox[{"-", "1"}], "+", 
             RowBox[{"b", " ", "p"}]}], ")"}]}], "+", 
          RowBox[{"n2", " ", 
           RowBox[{"(", 
            RowBox[{
             RowBox[{"-", "1"}], "+", 
             RowBox[{"b", " ", "p"}]}], ")"}]}], "+", 
          RowBox[{
           RowBox[{"(", 
            RowBox[{"n3", "+", "n4"}], ")"}], " ", 
           RowBox[{"(", 
            RowBox[{
             RowBox[{"-", "1"}], "+", 
             RowBox[{"b", " ", "p"}], "+", 
             RowBox[{"p", " ", "s"}]}], ")"}]}]}], ")"}], " ", 
        RowBox[{"(", 
         RowBox[{
          RowBox[{"n1", " ", 
           RowBox[{"(", 
            RowBox[{
             RowBox[{"-", "1"}], "+", 
             RowBox[{"b", " ", "p"}]}], ")"}]}], "+", 
          RowBox[{"n2", " ", 
           RowBox[{"(", 
            RowBox[{
             RowBox[{"-", "1"}], "+", 
             RowBox[{"b", " ", "p"}]}], ")"}]}], "+", 
          RowBox[{"a", " ", 
           RowBox[{"(", 
            RowBox[{"n3", "+", "n4"}], ")"}], " ", 
           RowBox[{"(", 
            RowBox[{
             RowBox[{"-", "1"}], "+", 
             RowBox[{"b", " ", "p"}], "+", 
             RowBox[{"p", " ", "s"}]}], ")"}]}]}], ")"}]}], ")"}]}], 
     ")"}]}]}], ";"}], "\[IndentingNewLine]", 
 RowBox[{
  RowBox[{
   RowBox[{"f2", "[", 
    RowBox[{"n1_", ",", "n2_", ",", "n3_", ",", "n4_", ",", "p_"}], "]"}], ":=", 
   RowBox[{"-", 
    RowBox[{"(", 
     RowBox[{
      RowBox[{"(", 
       RowBox[{
        RowBox[{"(", 
         RowBox[{
          RowBox[{"-", "1"}], "+", 
          RowBox[{"b", " ", "p"}]}], ")"}], " ", "r", " ", 
        RowBox[{"(", 
         RowBox[{"1", "-", "n2", "-", "n3", "-", "n4", "+", 
          RowBox[{"b", " ", "n2", " ", "p"}], "+", 
          RowBox[{"b", " ", "n3", " ", "p"}], "+", 
          RowBox[{"b", " ", "n4", " ", "p"}], "+", 
          RowBox[{"n1", " ", 
           RowBox[{"(", 
            RowBox[{
             RowBox[{"-", "1"}], "+", 
             RowBox[{"b", " ", "p"}]}], ")"}]}], "+", 
          FractionBox[
           RowBox[{"n3", " ", "p", " ", "s"}], "2"], "+", 
          FractionBox[
           RowBox[{"n4", " ", "p", " ", "s"}], "2"]}], ")"}], " ", 
        RowBox[{"(", 
         RowBox[{
          RowBox[{
           SuperscriptBox["n1", "2"], " ", 
           RowBox[{"(", 
            RowBox[{
             RowBox[{"-", "1"}], "+", 
             RowBox[{"b", " ", "p"}]}], ")"}], " ", 
           RowBox[{"(", 
            RowBox[{
             RowBox[{"2", " ", "n2", " ", 
              RowBox[{"(", 
               RowBox[{
                RowBox[{"-", "1"}], "+", 
                RowBox[{"b", " ", "p"}]}], ")"}]}], "+", 
             RowBox[{"n4", " ", "R", " ", 
              RowBox[{"(", 
               RowBox[{
                RowBox[{"-", "2"}], "+", 
                RowBox[{"2", " ", "b", " ", "p"}], "+", 
                RowBox[{"p", " ", "s"}]}], ")"}]}]}], ")"}]}], "+", 
          RowBox[{"n2", " ", 
           RowBox[{"(", 
            RowBox[{
             RowBox[{"2", " ", 
              SuperscriptBox["n2", "2"], " ", 
              SuperscriptBox[
               RowBox[{"(", 
                RowBox[{
                 RowBox[{"-", "1"}], "+", 
                 RowBox[{"b", " ", "p"}]}], ")"}], "2"]}], "-", 
             RowBox[{
              RowBox[{"(", 
               RowBox[{"n3", "+", "n4"}], ")"}], " ", 
              RowBox[{"(", 
               RowBox[{
                RowBox[{"-", "1"}], "+", 
                RowBox[{"b", " ", "p"}], "+", 
                RowBox[{"p", " ", "s"}]}], ")"}], " ", 
              RowBox[{"(", 
               RowBox[{"n4", "-", 
                RowBox[{"b", " ", "n4", " ", "p"}], "-", 
                RowBox[{"a", " ", "n4", " ", 
                 RowBox[{"(", 
                  RowBox[{
                   RowBox[{"-", "1"}], "+", 
                   RowBox[{"b", " ", "p"}], "+", 
                   RowBox[{"p", " ", "s"}]}], ")"}]}], "+", 
                RowBox[{"a", " ", "n3", " ", 
                 RowBox[{"(", 
                  RowBox[{
                   RowBox[{"-", "1"}], "+", "R"}], ")"}], " ", 
                 RowBox[{"(", 
                  RowBox[{
                   RowBox[{"-", "2"}], "+", 
                   RowBox[{"2", " ", "b", " ", "p"}], "+", 
                   RowBox[{"p", " ", "s"}]}], ")"}]}]}], ")"}]}], "-", 
             RowBox[{"n2", " ", 
              RowBox[{"(", 
               RowBox[{
                RowBox[{"-", "1"}], "+", 
                RowBox[{"b", " ", "p"}]}], ")"}], " ", 
              RowBox[{"(", 
               RowBox[{
                RowBox[{
                 RowBox[{"-", "n4"}], " ", 
                 RowBox[{"(", 
                  RowBox[{
                   RowBox[{"-", "3"}], "+", 
                   RowBox[{"3", " ", "b", " ", "p"}], "+", 
                   RowBox[{"2", " ", "p", " ", "s"}], "+", 
                   RowBox[{"a", " ", 
                    RowBox[{"(", 
                    RowBox[{
                    RowBox[{"-", "1"}], "+", 
                    RowBox[{"b", " ", "p"}], "+", 
                    RowBox[{"p", " ", "s"}]}], ")"}]}]}], ")"}]}], "+", 
                RowBox[{"n3", " ", 
                 RowBox[{"(", 
                  RowBox[{"3", "+", 
                   RowBox[{"b", " ", "p", " ", 
                    RowBox[{"(", 
                    RowBox[{
                    RowBox[{"-", "3"}], "+", "R"}], ")"}]}], "-", "R", "-", 
                   RowBox[{"2", " ", "p", " ", "s"}], "+", 
                   RowBox[{"a", " ", 
                    RowBox[{"(", 
                    RowBox[{
                    RowBox[{"-", "1"}], "+", "R"}], ")"}], " ", 
                    RowBox[{"(", 
                    RowBox[{
                    RowBox[{"-", "1"}], "+", 
                    RowBox[{"b", " ", "p"}], "+", 
                    RowBox[{"p", " ", "s"}]}], ")"}]}]}], ")"}]}]}], 
               ")"}]}]}], ")"}]}], "+", 
          RowBox[{"n1", " ", 
           RowBox[{"(", 
            RowBox[{
             RowBox[{"4", " ", 
              SuperscriptBox["n2", "2"], " ", 
              SuperscriptBox[
               RowBox[{"(", 
                RowBox[{
                 RowBox[{"-", "1"}], "+", 
                 RowBox[{"b", " ", "p"}]}], ")"}], "2"]}], "+", 
             RowBox[{"n4", " ", 
              RowBox[{"(", 
               RowBox[{"n3", "+", "n4"}], ")"}], " ", "R", " ", 
              RowBox[{"(", 
               RowBox[{
                RowBox[{"-", "1"}], "+", 
                RowBox[{"b", " ", "p"}], "+", 
                RowBox[{"p", " ", "s"}]}], ")"}], " ", 
              RowBox[{"(", 
               RowBox[{
                RowBox[{"-", "1"}], "+", 
                RowBox[{"b", " ", "p"}], "+", 
                RowBox[{"a", " ", 
                 RowBox[{"(", 
                  RowBox[{
                   RowBox[{"-", "1"}], "+", 
                   RowBox[{"b", " ", "p"}], "+", 
                   RowBox[{"p", " ", "s"}]}], ")"}]}]}], ")"}]}], "-", 
             RowBox[{"n2", " ", 
              RowBox[{"(", 
               RowBox[{
                RowBox[{"-", "1"}], "+", 
                RowBox[{"b", " ", "p"}]}], ")"}], " ", 
              RowBox[{"(", 
               RowBox[{
                RowBox[{"n3", " ", 
                 RowBox[{"(", 
                  RowBox[{"2", "+", 
                   RowBox[{"b", " ", "p", " ", 
                    RowBox[{"(", 
                    RowBox[{
                    RowBox[{"-", "2"}], "+", "R"}], ")"}]}], "-", "R", "-", 
                   RowBox[{"p", " ", "s"}], "+", 
                   RowBox[{"a", " ", 
                    RowBox[{"(", 
                    RowBox[{
                    RowBox[{"-", "2"}], "+", "R"}], ")"}], " ", 
                    RowBox[{"(", 
                    RowBox[{
                    RowBox[{"-", "1"}], "+", 
                    RowBox[{"b", " ", "p"}], "+", 
                    RowBox[{"p", " ", "s"}]}], ")"}]}]}], ")"}]}], "-", 
                RowBox[{"n4", " ", 
                 RowBox[{"(", 
                  RowBox[{
                   RowBox[{"2", " ", "a", " ", 
                    RowBox[{"(", 
                    RowBox[{
                    RowBox[{"-", "1"}], "+", 
                    RowBox[{"b", " ", "p"}], "+", 
                    RowBox[{"p", " ", "s"}]}], ")"}]}], "+", 
                   RowBox[{
                    RowBox[{"(", 
                    RowBox[{"1", "+", "R"}], ")"}], " ", 
                    RowBox[{"(", 
                    RowBox[{
                    RowBox[{"-", "2"}], "+", 
                    RowBox[{"2", " ", "b", " ", "p"}], "+", 
                    RowBox[{"p", " ", "s"}]}], ")"}]}]}], ")"}]}]}], 
               ")"}]}]}], ")"}]}]}], ")"}]}], ")"}], "/", 
      RowBox[{"(", 
       RowBox[{"4", " ", 
        RowBox[{"(", 
         RowBox[{
          RowBox[{"n1", " ", 
           RowBox[{"(", 
            RowBox[{
             RowBox[{"-", "1"}], "+", 
             RowBox[{"b", " ", "p"}]}], ")"}]}], "+", 
          RowBox[{"n2", " ", 
           RowBox[{"(", 
            RowBox[{
             RowBox[{"-", "1"}], "+", 
             RowBox[{"b", " ", "p"}]}], ")"}]}], "+", 
          RowBox[{
           RowBox[{"(", 
            RowBox[{"n3", "+", "n4"}], ")"}], " ", 
           RowBox[{"(", 
            RowBox[{
             RowBox[{"-", "1"}], "+", 
             RowBox[{"b", " ", "p"}], "+", 
             RowBox[{"p", " ", "s"}]}], ")"}]}]}], ")"}], " ", 
        RowBox[{"(", 
         RowBox[{
          RowBox[{"n1", " ", 
           RowBox[{"(", 
            RowBox[{
             RowBox[{"-", "1"}], "+", 
             RowBox[{"b", " ", "p"}]}], ")"}]}], "+", 
          RowBox[{"n2", " ", 
           RowBox[{"(", 
            RowBox[{
             RowBox[{"-", "1"}], "+", 
             RowBox[{"b", " ", "p"}]}], ")"}]}], "+", 
          RowBox[{"a", " ", 
           RowBox[{"(", 
            RowBox[{"n3", "+", "n4"}], ")"}], " ", 
           RowBox[{"(", 
            RowBox[{
             RowBox[{"-", "1"}], "+", 
             RowBox[{"b", " ", "p"}], "+", 
             RowBox[{"p", " ", "s"}]}], ")"}]}]}], ")"}]}], ")"}]}], 
     ")"}]}]}], ";"}], "\[IndentingNewLine]", 
 RowBox[{
  RowBox[{
   RowBox[{"f3", "[", 
    RowBox[{"n1_", ",", "n2_", ",", "n3_", ",", "n4_", ",", "p_"}], "]"}], ":=", 
   RowBox[{
    RowBox[{"(", 
     RowBox[{
      RowBox[{"(", 
       RowBox[{
        RowBox[{"-", "1"}], "+", 
        RowBox[{"b", " ", "p"}]}], ")"}], " ", "r", " ", 
      RowBox[{"(", 
       RowBox[{"1", "-", "n2", "-", "n3", "-", "n4", "+", 
        RowBox[{"b", " ", "n2", " ", "p"}], "+", 
        RowBox[{"b", " ", "n3", " ", "p"}], "+", 
        RowBox[{"b", " ", "n4", " ", "p"}], "+", 
        RowBox[{"n1", " ", 
         RowBox[{"(", 
          RowBox[{
           RowBox[{"-", "1"}], "+", 
           RowBox[{"b", " ", "p"}]}], ")"}]}], "+", 
        FractionBox[
         RowBox[{"n3", " ", "p", " ", "s"}], "2"], "+", 
        FractionBox[
         RowBox[{"n4", " ", "p", " ", "s"}], "2"]}], ")"}], " ", 
      RowBox[{"(", 
       RowBox[{
        RowBox[{
         RowBox[{"-", "2"}], " ", 
         SuperscriptBox["n3", "2"], " ", 
         RowBox[{"(", 
          RowBox[{
           RowBox[{"-", "1"}], "+", 
           RowBox[{"b", " ", "p"}], "+", 
           RowBox[{"p", " ", "s"}]}], ")"}]}], "-", 
        RowBox[{
         RowBox[{"(", 
          RowBox[{"n3", " ", 
           RowBox[{"(", 
            RowBox[{"1", "-", "R"}], ")"}], " ", 
           RowBox[{"(", 
            RowBox[{
             RowBox[{"2", " ", "a", " ", "n4", " ", 
              RowBox[{"(", 
               RowBox[{"n3", "+", "n4"}], ")"}], " ", 
              SuperscriptBox[
               RowBox[{"(", 
                RowBox[{
                 RowBox[{"-", "1"}], "+", 
                 RowBox[{"b", " ", "p"}], "+", 
                 RowBox[{"p", " ", "s"}]}], ")"}], "2"]}], "+", 
             RowBox[{
              SuperscriptBox["n1", "2"], " ", 
              RowBox[{"(", 
               RowBox[{
                RowBox[{"-", "1"}], "+", 
                RowBox[{"b", " ", "p"}]}], ")"}], " ", 
              RowBox[{"(", 
               RowBox[{
                RowBox[{"-", "2"}], "+", 
                RowBox[{"2", " ", "b", " ", "p"}], "+", 
                RowBox[{"p", " ", "s"}]}], ")"}]}], "+", 
             RowBox[{
              SuperscriptBox["n2", "2"], " ", 
              RowBox[{"(", 
               RowBox[{
                RowBox[{"-", "1"}], "+", 
                RowBox[{"b", " ", "p"}]}], ")"}], " ", 
              RowBox[{"(", 
               RowBox[{
                RowBox[{"-", "1"}], "+", 
                RowBox[{"b", " ", "p"}], "+", 
                RowBox[{"a", " ", 
                 RowBox[{"(", 
                  RowBox[{
                   RowBox[{"-", "1"}], "+", 
                   RowBox[{"b", " ", "p"}], "+", 
                   RowBox[{"p", " ", "s"}]}], ")"}]}]}], ")"}]}], "+", 
             RowBox[{"n2", " ", 
              RowBox[{"(", 
               RowBox[{
                RowBox[{"-", "1"}], "+", 
                RowBox[{"b", " ", "p"}], "+", 
                RowBox[{"p", " ", "s"}]}], ")"}], " ", 
              RowBox[{"(", 
               RowBox[{
                RowBox[{"n4", " ", 
                 RowBox[{"(", 
                  RowBox[{
                   RowBox[{"-", "1"}], "+", 
                   RowBox[{"b", " ", "p"}]}], ")"}]}], "+", 
                RowBox[{"a", " ", "n3", " ", 
                 RowBox[{"(", 
                  RowBox[{
                   RowBox[{"-", "2"}], "+", 
                   RowBox[{"2", " ", "b", " ", "p"}], "+", 
                   RowBox[{"p", " ", "s"}]}], ")"}]}], "+", 
                RowBox[{"a", " ", "n4", " ", 
                 RowBox[{"(", 
                  RowBox[{
                   RowBox[{"-", "3"}], "+", 
                   RowBox[{"3", " ", "b", " ", "p"}], "+", 
                   RowBox[{"p", " ", "s"}]}], ")"}]}]}], ")"}]}], "+", 
             RowBox[{"n1", " ", 
              RowBox[{"(", 
               RowBox[{
                RowBox[{"n2", " ", 
                 RowBox[{"(", 
                  RowBox[{
                   RowBox[{"-", "1"}], "+", 
                   RowBox[{"b", " ", "p"}]}], ")"}], " ", 
                 RowBox[{"(", 
                  RowBox[{
                   RowBox[{"-", "3"}], "+", 
                   RowBox[{"3", " ", "b", " ", "p"}], "+", 
                   RowBox[{"p", " ", "s"}], "+", 
                   RowBox[{"a", " ", 
                    RowBox[{"(", 
                    RowBox[{
                    RowBox[{"-", "1"}], "+", 
                    RowBox[{"b", " ", "p"}], "+", 
                    RowBox[{"p", " ", "s"}]}], ")"}]}]}], ")"}]}], "+", 
                RowBox[{
                 RowBox[{"(", 
                  RowBox[{
                   RowBox[{"-", "1"}], "+", 
                   RowBox[{"b", " ", "p"}], "+", 
                   RowBox[{"p", " ", "s"}]}], ")"}], " ", 
                 RowBox[{"(", 
                  RowBox[{
                   RowBox[{"n4", " ", 
                    RowBox[{"(", 
                    RowBox[{
                    RowBox[{"-", "1"}], "+", 
                    RowBox[{"b", " ", "p"}]}], ")"}]}], "+", 
                   RowBox[{"a", " ", "n3", " ", 
                    RowBox[{"(", 
                    RowBox[{
                    RowBox[{"-", "2"}], "+", 
                    RowBox[{"2", " ", "b", " ", "p"}], "+", 
                    RowBox[{"p", " ", "s"}]}], ")"}]}], "+", 
                   RowBox[{"a", " ", "n4", " ", 
                    RowBox[{"(", 
                    RowBox[{
                    RowBox[{"-", "3"}], "+", 
                    RowBox[{"3", " ", "b", " ", "p"}], "+", 
                    RowBox[{"p", " ", "s"}]}], ")"}]}]}], ")"}]}]}], 
               ")"}]}]}], ")"}]}], ")"}], "/", 
         RowBox[{"(", 
          RowBox[{
           RowBox[{"n1", " ", 
            RowBox[{"(", 
             RowBox[{
              RowBox[{"-", "1"}], "+", 
              RowBox[{"b", " ", "p"}]}], ")"}]}], "+", 
           RowBox[{"n2", " ", 
            RowBox[{"(", 
             RowBox[{
              RowBox[{"-", "1"}], "+", 
              RowBox[{"b", " ", "p"}]}], ")"}]}], "+", 
           RowBox[{"a", " ", 
            RowBox[{"(", 
             RowBox[{"n3", "+", "n4"}], ")"}], " ", 
            RowBox[{"(", 
             RowBox[{
              RowBox[{"-", "1"}], "+", 
              RowBox[{"b", " ", "p"}], "+", 
              RowBox[{"p", " ", "s"}]}], ")"}]}]}], ")"}]}], "-", 
        RowBox[{
         RowBox[{"(", 
          RowBox[{"R", " ", 
           RowBox[{"(", 
            RowBox[{
             RowBox[{
              SuperscriptBox["n1", "2"], " ", 
              RowBox[{"(", 
               RowBox[{"n3", "+", "n4"}], ")"}], " ", 
              RowBox[{"(", 
               RowBox[{
                RowBox[{"-", "1"}], "+", 
                RowBox[{"b", " ", "p"}]}], ")"}], " ", 
              RowBox[{"(", 
               RowBox[{
                RowBox[{"-", "2"}], "+", 
                RowBox[{"2", " ", "b", " ", "p"}], "+", 
                RowBox[{"p", " ", "s"}]}], ")"}]}], "+", 
             RowBox[{"n3", " ", "n4", " ", 
              RowBox[{"(", 
               RowBox[{
                RowBox[{"-", "1"}], "+", 
                RowBox[{"b", " ", "p"}], "+", 
                RowBox[{"p", " ", "s"}]}], ")"}], " ", 
              RowBox[{"(", 
               RowBox[{
                RowBox[{
                 RowBox[{"(", 
                  RowBox[{"1", "+", "a"}], ")"}], " ", "n2", " ", 
                 RowBox[{"(", 
                  RowBox[{
                   RowBox[{"-", "1"}], "+", 
                   RowBox[{"b", " ", "p"}]}], ")"}]}], "+", 
                RowBox[{"2", " ", "a", " ", 
                 RowBox[{"(", 
                  RowBox[{"n3", "+", "n4"}], ")"}], " ", 
                 RowBox[{"(", 
                  RowBox[{
                   RowBox[{"-", "1"}], "+", 
                   RowBox[{"b", " ", "p"}], "+", 
                   RowBox[{"p", " ", "s"}]}], ")"}]}]}], ")"}]}], "+", 
             RowBox[{"n1", " ", 
              RowBox[{"(", 
               RowBox[{
                RowBox[{"n2", " ", 
                 RowBox[{"(", 
                  RowBox[{"n3", "+", "n4"}], ")"}], " ", 
                 RowBox[{"(", 
                  RowBox[{
                   RowBox[{"-", "1"}], "+", 
                   RowBox[{"b", " ", "p"}]}], ")"}], " ", 
                 RowBox[{"(", 
                  RowBox[{
                   RowBox[{"-", "2"}], "+", 
                   RowBox[{"2", " ", "b", " ", "p"}], "+", 
                   RowBox[{"p", " ", "s"}]}], ")"}]}], "+", 
                RowBox[{
                 RowBox[{"(", 
                  RowBox[{
                   RowBox[{"-", "1"}], "+", 
                   RowBox[{"b", " ", "p"}], "+", 
                   RowBox[{"p", " ", "s"}]}], ")"}], " ", 
                 RowBox[{"(", 
                  RowBox[{
                   RowBox[{"n4", " ", 
                    RowBox[{"(", 
                    RowBox[{
                    RowBox[{"2", " ", "n3"}], "+", "n4"}], ")"}], " ", 
                    RowBox[{"(", 
                    RowBox[{
                    RowBox[{"-", "1"}], "+", 
                    RowBox[{"b", " ", "p"}]}], ")"}]}], "+", 
                   RowBox[{"a", " ", 
                    RowBox[{"(", 
                    RowBox[{
                    RowBox[{
                    SuperscriptBox["n4", "2"], " ", 
                    RowBox[{"(", 
                    RowBox[{
                    RowBox[{"-", "1"}], "+", 
                    RowBox[{"b", " ", "p"}], "+", 
                    RowBox[{"p", " ", "s"}]}], ")"}]}], "+", 
                    RowBox[{
                    SuperscriptBox["n3", "2"], " ", 
                    RowBox[{"(", 
                    RowBox[{
                    RowBox[{"-", "2"}], "+", 
                    RowBox[{"2", " ", "b", " ", "p"}], "+", 
                    RowBox[{"p", " ", "s"}]}], ")"}]}], "+", 
                    RowBox[{"2", " ", "n3", " ", "n4", " ", 
                    RowBox[{"(", 
                    RowBox[{
                    RowBox[{"-", "2"}], "+", 
                    RowBox[{"2", " ", "b", " ", "p"}], "+", 
                    RowBox[{"p", " ", "s"}]}], ")"}]}]}], ")"}]}]}], 
                  ")"}]}]}], ")"}]}]}], ")"}]}], ")"}], "/", 
         RowBox[{"(", 
          RowBox[{
           RowBox[{"n1", " ", 
            RowBox[{"(", 
             RowBox[{
              RowBox[{"-", "1"}], "+", 
              RowBox[{"b", " ", "p"}]}], ")"}]}], "+", 
           RowBox[{"n2", " ", 
            RowBox[{"(", 
             RowBox[{
              RowBox[{"-", "1"}], "+", 
              RowBox[{"b", " ", "p"}]}], ")"}]}], "+", 
           RowBox[{"a", " ", 
            RowBox[{"(", 
             RowBox[{"n3", "+", "n4"}], ")"}], " ", 
            RowBox[{"(", 
             RowBox[{
              RowBox[{"-", "1"}], "+", 
              RowBox[{"b", " ", "p"}], "+", 
              RowBox[{"p", " ", "s"}]}], ")"}]}]}], ")"}]}]}], ")"}]}], ")"}],
     "/", 
    RowBox[{"(", 
     RowBox[{"4", " ", 
      RowBox[{"(", 
       RowBox[{
        RowBox[{"n1", " ", 
         RowBox[{"(", 
          RowBox[{
           RowBox[{"-", "1"}], "+", 
           RowBox[{"b", " ", "p"}]}], ")"}]}], "+", 
        RowBox[{"n2", " ", 
         RowBox[{"(", 
          RowBox[{
           RowBox[{"-", "1"}], "+", 
           RowBox[{"b", " ", "p"}]}], ")"}]}], "+", 
        RowBox[{
         RowBox[{"(", 
          RowBox[{"n3", "+", "n4"}], ")"}], " ", 
         RowBox[{"(", 
          RowBox[{
           RowBox[{"-", "1"}], "+", 
           RowBox[{"b", " ", "p"}], "+", 
           RowBox[{"p", " ", "s"}]}], ")"}]}]}], ")"}]}], ")"}]}]}], 
  ";"}], "\[IndentingNewLine]", 
 RowBox[{
  RowBox[{
   RowBox[{"f4", "[", 
    RowBox[{"n1_", ",", "n2_", ",", "n3_", ",", "n4_", ",", "p_"}], "]"}], ":=", 
   RowBox[{
    RowBox[{"(", 
     RowBox[{
      RowBox[{"(", 
       RowBox[{"1", "-", 
        RowBox[{"b", " ", "p"}]}], ")"}], " ", "r", " ", 
      RowBox[{"(", 
       RowBox[{"1", "-", "n2", "-", "n3", "-", "n4", "+", 
        RowBox[{"b", " ", "n2", " ", "p"}], "+", 
        RowBox[{"b", " ", "n3", " ", "p"}], "+", 
        RowBox[{"b", " ", "n4", " ", "p"}], "+", 
        RowBox[{"n1", " ", 
         RowBox[{"(", 
          RowBox[{
           RowBox[{"-", "1"}], "+", 
           RowBox[{"b", " ", "p"}]}], ")"}]}], "+", 
        FractionBox[
         RowBox[{"n3", " ", "p", " ", "s"}], "2"], "+", 
        FractionBox[
         RowBox[{"n4", " ", "p", " ", "s"}], "2"]}], ")"}], " ", 
      RowBox[{"(", 
       RowBox[{
        RowBox[{
         RowBox[{"-", "2"}], " ", "a", " ", 
         SuperscriptBox["n4", "2"], " ", 
         RowBox[{"(", 
          RowBox[{"1", "-", 
           RowBox[{"b", " ", "p"}], "-", 
           RowBox[{"p", " ", "s"}]}], ")"}], " ", 
         RowBox[{"(", 
          RowBox[{
           RowBox[{"n1", " ", 
            RowBox[{"(", 
             RowBox[{
              RowBox[{"-", "1"}], "+", 
              RowBox[{"b", " ", "p"}]}], ")"}]}], "+", 
           RowBox[{"n2", " ", 
            RowBox[{"(", 
             RowBox[{
              RowBox[{"-", "1"}], "+", 
              RowBox[{"b", " ", "p"}]}], ")"}]}], "+", 
           RowBox[{
            RowBox[{"(", 
             RowBox[{"n3", "+", "n4"}], ")"}], " ", 
            RowBox[{"(", 
             RowBox[{
              RowBox[{"-", "1"}], "+", 
              RowBox[{"b", " ", "p"}], "+", 
              RowBox[{"p", " ", "s"}]}], ")"}]}]}], ")"}]}], "-", 
        RowBox[{"R", " ", 
         RowBox[{"(", 
          RowBox[{
           RowBox[{"n2", " ", "n4", " ", 
            RowBox[{"(", 
             RowBox[{"1", "-", 
              RowBox[{"b", " ", "p"}]}], ")"}], " ", 
            RowBox[{"(", 
             RowBox[{
              RowBox[{"n1", " ", 
               RowBox[{"(", 
                RowBox[{
                 RowBox[{"-", "1"}], "+", 
                 RowBox[{"b", " ", "p"}]}], ")"}]}], "+", 
              RowBox[{"n2", " ", 
               RowBox[{"(", 
                RowBox[{
                 RowBox[{"-", "1"}], "+", 
                 RowBox[{"b", " ", "p"}]}], ")"}]}], "+", 
              RowBox[{
               RowBox[{"(", 
                RowBox[{"n3", "+", "n4"}], ")"}], " ", 
               RowBox[{"(", 
                RowBox[{
                 RowBox[{"-", "1"}], "+", 
                 RowBox[{"b", " ", "p"}], "+", 
                 RowBox[{"p", " ", "s"}]}], ")"}]}]}], ")"}]}], "+", 
           RowBox[{"a", " ", "n2", " ", "n3", " ", 
            RowBox[{"(", 
             RowBox[{"1", "-", 
              RowBox[{"b", " ", "p"}], "-", 
              RowBox[{"p", " ", "s"}]}], ")"}], " ", 
            RowBox[{"(", 
             RowBox[{
              RowBox[{"n1", " ", 
               RowBox[{"(", 
                RowBox[{
                 RowBox[{"-", "1"}], "+", 
                 RowBox[{"b", " ", "p"}]}], ")"}]}], "+", 
              RowBox[{"n2", " ", 
               RowBox[{"(", 
                RowBox[{
                 RowBox[{"-", "1"}], "+", 
                 RowBox[{"b", " ", "p"}]}], ")"}]}], "+", 
              RowBox[{
               RowBox[{"(", 
                RowBox[{"n3", "+", "n4"}], ")"}], " ", 
               RowBox[{"(", 
                RowBox[{
                 RowBox[{"-", "1"}], "+", 
                 RowBox[{"b", " ", "p"}], "+", 
                 RowBox[{"p", " ", "s"}]}], ")"}]}]}], ")"}]}], "+", 
           RowBox[{"a", " ", "n2", " ", "n4", " ", 
            RowBox[{"(", 
             RowBox[{"1", "-", 
              RowBox[{"b", " ", "p"}], "-", 
              RowBox[{"p", " ", "s"}]}], ")"}], " ", 
            RowBox[{"(", 
             RowBox[{
              RowBox[{"n1", " ", 
               RowBox[{"(", 
                RowBox[{
                 RowBox[{"-", "1"}], "+", 
                 RowBox[{"b", " ", "p"}]}], ")"}]}], "+", 
              RowBox[{"n2", " ", 
               RowBox[{"(", 
                RowBox[{
                 RowBox[{"-", "1"}], "+", 
                 RowBox[{"b", " ", "p"}]}], ")"}]}], "+", 
              RowBox[{
               RowBox[{"(", 
                RowBox[{"n3", "+", "n4"}], ")"}], " ", 
               RowBox[{"(", 
                RowBox[{
                 RowBox[{"-", "1"}], "+", 
                 RowBox[{"b", " ", "p"}], "+", 
                 RowBox[{"p", " ", "s"}]}], ")"}]}]}], ")"}]}], "+", 
           RowBox[{"a", " ", "n3", " ", "n4", " ", 
            RowBox[{"(", 
             RowBox[{"1", "-", 
              RowBox[{"b", " ", "p"}], "-", 
              RowBox[{"p", " ", "s"}]}], ")"}], " ", 
            RowBox[{"(", 
             RowBox[{
              RowBox[{"n1", " ", 
               RowBox[{"(", 
                RowBox[{
                 RowBox[{"-", "1"}], "+", 
                 RowBox[{"b", " ", "p"}]}], ")"}]}], "+", 
              RowBox[{"n2", " ", 
               RowBox[{"(", 
                RowBox[{
                 RowBox[{"-", "1"}], "+", 
                 RowBox[{"b", " ", "p"}]}], ")"}]}], "+", 
              RowBox[{
               RowBox[{"(", 
                RowBox[{"n3", "+", "n4"}], ")"}], " ", 
               RowBox[{"(", 
                RowBox[{
                 RowBox[{"-", "1"}], "+", 
                 RowBox[{"b", " ", "p"}], "+", 
                 RowBox[{"p", " ", "s"}]}], ")"}]}]}], ")"}]}], "+", 
           RowBox[{"n2", " ", "n3", " ", 
            RowBox[{"(", 
             RowBox[{"1", "-", 
              RowBox[{"b", " ", "p"}]}], ")"}], " ", 
            RowBox[{"(", 
             RowBox[{
              RowBox[{"n1", " ", 
               RowBox[{"(", 
                RowBox[{
                 RowBox[{"-", "1"}], "+", 
                 RowBox[{"b", " ", "p"}]}], ")"}]}], "+", 
              RowBox[{"n2", " ", 
               RowBox[{"(", 
                RowBox[{
                 RowBox[{"-", "1"}], "+", 
                 RowBox[{"b", " ", "p"}]}], ")"}]}], "+", 
              RowBox[{"a", " ", 
               RowBox[{"(", 
                RowBox[{"n3", "+", "n4"}], ")"}], " ", 
               RowBox[{"(", 
                RowBox[{
                 RowBox[{"-", "1"}], "+", 
                 RowBox[{"b", " ", "p"}], "+", 
                 RowBox[{"p", " ", "s"}]}], ")"}]}]}], ")"}]}], "+", 
           RowBox[{"n3", " ", "n4", " ", 
            RowBox[{"(", 
             RowBox[{"1", "-", 
              RowBox[{"b", " ", "p"}], "-", 
              RowBox[{"p", " ", "s"}]}], ")"}], " ", 
            RowBox[{"(", 
             RowBox[{
              RowBox[{"n1", " ", 
               RowBox[{"(", 
                RowBox[{
                 RowBox[{"-", "1"}], "+", 
                 RowBox[{"b", " ", "p"}]}], ")"}]}], "+", 
              RowBox[{"n2", " ", 
               RowBox[{"(", 
                RowBox[{
                 RowBox[{"-", "1"}], "+", 
                 RowBox[{"b", " ", "p"}]}], ")"}]}], "+", 
              RowBox[{"a", " ", 
               RowBox[{"(", 
                RowBox[{"n3", "+", "n4"}], ")"}], " ", 
               RowBox[{"(", 
                RowBox[{
                 RowBox[{"-", "1"}], "+", 
                 RowBox[{"b", " ", "p"}], "+", 
                 RowBox[{"p", " ", "s"}]}], ")"}]}]}], ")"}]}]}], ")"}]}], 
        "+", 
        RowBox[{"n4", " ", 
         RowBox[{"(", 
          RowBox[{"1", "-", "R"}], ")"}], " ", 
         RowBox[{"(", 
          RowBox[{
           RowBox[{"2", " ", "a", " ", "n3", " ", 
            RowBox[{"(", 
             RowBox[{"n3", "+", "n4"}], ")"}], " ", 
            SuperscriptBox[
             RowBox[{"(", 
              RowBox[{
               RowBox[{"-", "1"}], "+", 
               RowBox[{"b", " ", "p"}], "+", 
               RowBox[{"p", " ", "s"}]}], ")"}], "2"]}], "+", 
           RowBox[{
            SuperscriptBox["n1", "2"], " ", 
            RowBox[{"(", 
             RowBox[{
              RowBox[{"-", "1"}], "+", 
              RowBox[{"b", " ", "p"}]}], ")"}], " ", 
            RowBox[{"(", 
             RowBox[{
              RowBox[{"-", "2"}], "+", 
              RowBox[{"2", " ", "b", " ", "p"}], "+", 
              RowBox[{"p", " ", "s"}]}], ")"}]}], "+", 
           RowBox[{
            SuperscriptBox["n2", "2"], " ", 
            RowBox[{"(", 
             RowBox[{
              RowBox[{"-", "1"}], "+", 
              RowBox[{"b", " ", "p"}]}], ")"}], " ", 
            RowBox[{"(", 
             RowBox[{
              RowBox[{"-", "1"}], "+", 
              RowBox[{"b", " ", "p"}], "+", 
              RowBox[{"a", " ", 
               RowBox[{"(", 
                RowBox[{
                 RowBox[{"-", "1"}], "+", 
                 RowBox[{"b", " ", "p"}], "+", 
                 RowBox[{"p", " ", "s"}]}], ")"}]}]}], ")"}]}], "+", 
           RowBox[{"n2", " ", 
            RowBox[{"(", 
             RowBox[{
              RowBox[{"-", "1"}], "+", 
              RowBox[{"b", " ", "p"}], "+", 
              RowBox[{"p", " ", "s"}]}], ")"}], " ", 
            RowBox[{"(", 
             RowBox[{
              RowBox[{"n4", " ", 
               RowBox[{"(", 
                RowBox[{
                 RowBox[{"-", "1"}], "+", 
                 RowBox[{"b", " ", "p"}], "+", 
                 RowBox[{"a", " ", 
                  RowBox[{"(", 
                   RowBox[{
                    RowBox[{"-", "1"}], "+", 
                    RowBox[{"b", " ", "p"}], "+", 
                    RowBox[{"p", " ", "s"}]}], ")"}]}]}], ")"}]}], "+", 
              RowBox[{"n3", " ", 
               RowBox[{"(", 
                RowBox[{
                 RowBox[{"-", "2"}], "+", 
                 RowBox[{"2", " ", "b", " ", "p"}], "+", 
                 RowBox[{"a", " ", 
                  RowBox[{"(", 
                   RowBox[{
                    RowBox[{"-", "2"}], "+", 
                    RowBox[{"2", " ", "b", " ", "p"}], "+", 
                    RowBox[{"p", " ", "s"}]}], ")"}]}]}], ")"}]}]}], ")"}]}], 
           "+", 
           RowBox[{"n1", " ", 
            RowBox[{"(", 
             RowBox[{
              RowBox[{"n2", " ", 
               RowBox[{"(", 
                RowBox[{
                 RowBox[{"-", "1"}], "+", 
                 RowBox[{"b", " ", "p"}]}], ")"}], " ", 
               RowBox[{"(", 
                RowBox[{
                 RowBox[{"-", "3"}], "+", 
                 RowBox[{"3", " ", "b", " ", "p"}], "+", 
                 RowBox[{"p", " ", "s"}], "+", 
                 RowBox[{"a", " ", 
                  RowBox[{"(", 
                   RowBox[{
                    RowBox[{"-", "1"}], "+", 
                    RowBox[{"b", " ", "p"}], "+", 
                    RowBox[{"p", " ", "s"}]}], ")"}]}]}], ")"}]}], "+", 
              RowBox[{
               RowBox[{"(", 
                RowBox[{
                 RowBox[{"-", "1"}], "+", 
                 RowBox[{"b", " ", "p"}], "+", 
                 RowBox[{"p", " ", "s"}]}], ")"}], " ", 
               RowBox[{"(", 
                RowBox[{
                 RowBox[{"n4", " ", 
                  RowBox[{"(", 
                   RowBox[{
                    RowBox[{"-", "1"}], "+", 
                    RowBox[{"b", " ", "p"}], "+", 
                    RowBox[{"a", " ", 
                    RowBox[{"(", 
                    RowBox[{
                    RowBox[{"-", "1"}], "+", 
                    RowBox[{"b", " ", "p"}], "+", 
                    RowBox[{"p", " ", "s"}]}], ")"}]}]}], ")"}]}], "+", 
                 RowBox[{"n3", " ", 
                  RowBox[{"(", 
                   RowBox[{
                    RowBox[{"-", "2"}], "+", 
                    RowBox[{"2", " ", "b", " ", "p"}], "+", 
                    RowBox[{"a", " ", 
                    RowBox[{"(", 
                    RowBox[{
                    RowBox[{"-", "2"}], "+", 
                    RowBox[{"2", " ", "b", " ", "p"}], "+", 
                    RowBox[{"p", " ", "s"}]}], ")"}]}]}], ")"}]}]}], 
                ")"}]}]}], ")"}]}]}], ")"}]}]}], ")"}]}], ")"}], "/", 
    RowBox[{"(", 
     RowBox[{"4", " ", 
      RowBox[{"(", 
       RowBox[{
        RowBox[{"n1", " ", 
         RowBox[{"(", 
          RowBox[{
           RowBox[{"-", "1"}], "+", 
           RowBox[{"b", " ", "p"}]}], ")"}]}], "+", 
        RowBox[{"n2", " ", 
         RowBox[{"(", 
          RowBox[{
           RowBox[{"-", "1"}], "+", 
           RowBox[{"b", " ", "p"}]}], ")"}]}], "+", 
        RowBox[{
         RowBox[{"(", 
          RowBox[{"n3", "+", "n4"}], ")"}], " ", 
         RowBox[{"(", 
          RowBox[{
           RowBox[{"-", "1"}], "+", 
           RowBox[{"b", " ", "p"}], "+", 
           RowBox[{"p", " ", "s"}]}], ")"}]}]}], ")"}], " ", 
      RowBox[{"(", 
       RowBox[{
        RowBox[{"n1", " ", 
         RowBox[{"(", 
          RowBox[{
           RowBox[{"-", "1"}], "+", 
           RowBox[{"b", " ", "p"}]}], ")"}]}], "+", 
        RowBox[{"n2", " ", 
         RowBox[{"(", 
          RowBox[{
           RowBox[{"-", "1"}], "+", 
           RowBox[{"b", " ", "p"}]}], ")"}]}], "+", 
        RowBox[{"a", " ", 
         RowBox[{"(", 
          RowBox[{"n3", "+", "n4"}], ")"}], " ", 
         RowBox[{"(", 
          RowBox[{
           RowBox[{"-", "1"}], "+", 
           RowBox[{"b", " ", "p"}], "+", 
           RowBox[{"p", " ", "s"}]}], ")"}]}]}], ")"}]}], ")"}]}]}], 
  ";"}], "\[IndentingNewLine]", 
 RowBox[{
  RowBox[{
   RowBox[{"g", "[", 
    RowBox[{"n1_", ",", "n2_", ",", "n3_", ",", "n4_", ",", "p_"}], "]"}], ":=", 
   RowBox[{
    FractionBox["1", "2"], " ", "b", " ", "c", " ", "p", " ", 
    RowBox[{"(", 
     RowBox[{
      RowBox[{"2", " ", "n1"}], "+", 
      RowBox[{"2", " ", "n2"}], "+", 
      RowBox[{
       RowBox[{"(", 
        RowBox[{"n3", "+", "n4"}], ")"}], " ", 
       RowBox[{"(", 
        RowBox[{"2", "+", "s"}], ")"}]}]}], ")"}]}]}], 
  ";"}], "\[IndentingNewLine]", 
 RowBox[{
  RowBox[{"RealQ", "[", "x_", "]"}], ":=", 
  RowBox[{
   RowBox[{"Element", "[", 
    RowBox[{"x", ",", "Reals"}], "]"}], "===", "True"}]}]}], "Input",
 CellChangeTimes->{{3.813328704606247*^9, 3.8133287607916784`*^9}, {
  3.81332944649751*^9, 3.8133294876441307`*^9}, {3.813329519495614*^9, 
  3.813329545788833*^9}, {3.813335133350909*^9, 3.8133351927740393`*^9}, {
  3.81333534392409*^9, 3.813335374156025*^9}, {3.813336827340209*^9, 
  3.813336861838584*^9}, {3.823261264704266*^9, 3.823261265008915*^9}, {
  3.8708538602994356`*^9, 3.8708539103558416`*^9}, {3.8709526851356335`*^9, 
  3.8709526854324703`*^9}},
 CellLabel->"In[1]:=",ExpressionUUID->"a6c9a9bc-e393-4d3f-8b55-bbe32d8bf13f"]
}, Closed]],

Cell[CellGroupData[{

Cell["Iterate", "Section",
 CellChangeTimes->{{3.813328770362372*^9, 3.813328772512201*^9}, {
  3.875969388711314*^9, 
  3.8759693894634495`*^9}},ExpressionUUID->"2532e44b-fd57-4aad-a98c-\
12af04ca7e38"],

Cell[BoxData[{
 RowBox[{
  RowBox[{
   RowBox[{"R", "=", 
    RowBox[{"1", "/", "2"}]}], ";"}], 
  RowBox[{"(*", " ", "recombination", " ", "*)"}]}], "\[IndentingNewLine]", 
 RowBox[{
  RowBox[{"r", "=", "4"}], ";"}], "\[IndentingNewLine]", 
 RowBox[{
  RowBox[{"b", "=", "4"}], ";"}], "\[IndentingNewLine]", 
 RowBox[{
  RowBox[{"c", "=", "0.1"}], ";"}], "\[IndentingNewLine]", 
 RowBox[{
  RowBox[{"s", "=", "8"}], ";"}], "\[IndentingNewLine]", 
 RowBox[{
  RowBox[{"a", "=", "1.2"}], ";"}], "\[IndentingNewLine]", 
 RowBox[{
  RowBox[{"data", "=", 
   RowBox[{"NestList", "[", 
    RowBox[{
     RowBox[{
      RowBox[{"{", "\[IndentingNewLine]", 
       RowBox[{
        RowBox[{"f1", "[", 
         RowBox[{
          RowBox[{"#", "[", 
           RowBox[{"[", "1", "]"}], "]"}], ",", 
          RowBox[{"#", "[", 
           RowBox[{"[", "2", "]"}], "]"}], ",", 
          RowBox[{"#", "[", 
           RowBox[{"[", "3", "]"}], "]"}], ",", 
          RowBox[{"#", "[", 
           RowBox[{"[", "4", "]"}], "]"}], ",", 
          RowBox[{"#", "[", 
           RowBox[{"[", "5", "]"}], "]"}]}], "]"}], ",", 
        "\[IndentingNewLine]", 
        RowBox[{"f2", "[", 
         RowBox[{
          RowBox[{"#", "[", 
           RowBox[{"[", "1", "]"}], "]"}], ",", 
          RowBox[{"#", "[", 
           RowBox[{"[", "2", "]"}], "]"}], ",", 
          RowBox[{"#", "[", 
           RowBox[{"[", "3", "]"}], "]"}], ",", 
          RowBox[{"#", "[", 
           RowBox[{"[", "4", "]"}], "]"}], ",", 
          RowBox[{"#", "[", 
           RowBox[{"[", "5", "]"}], "]"}]}], "]"}], ",", 
        "\[IndentingNewLine]", 
        RowBox[{"f3", "[", 
         RowBox[{
          RowBox[{"#", "[", 
           RowBox[{"[", "1", "]"}], "]"}], ",", 
          RowBox[{"#", "[", 
           RowBox[{"[", "2", "]"}], "]"}], ",", 
          RowBox[{"#", "[", 
           RowBox[{"[", "3", "]"}], "]"}], ",", 
          RowBox[{"#", "[", 
           RowBox[{"[", "4", "]"}], "]"}], ",", 
          RowBox[{"#", "[", 
           RowBox[{"[", "5", "]"}], "]"}]}], "]"}], ",", 
        "\[IndentingNewLine]", 
        RowBox[{"f4", "[", 
         RowBox[{
          RowBox[{"#", "[", 
           RowBox[{"[", "1", "]"}], "]"}], ",", 
          RowBox[{"#", "[", 
           RowBox[{"[", "2", "]"}], "]"}], ",", 
          RowBox[{"#", "[", 
           RowBox[{"[", "3", "]"}], "]"}], ",", 
          RowBox[{"#", "[", 
           RowBox[{"[", "4", "]"}], "]"}], ",", 
          RowBox[{"#", "[", 
           RowBox[{"[", "5", "]"}], "]"}]}], "]"}], ",", 
        "\[IndentingNewLine]", 
        RowBox[{"g", "[", 
         RowBox[{
          RowBox[{"#", "[", 
           RowBox[{"[", "1", "]"}], "]"}], ",", 
          RowBox[{"#", "[", 
           RowBox[{"[", "2", "]"}], "]"}], ",", 
          RowBox[{"#", "[", 
           RowBox[{"[", "3", "]"}], "]"}], ",", 
          RowBox[{"#", "[", 
           RowBox[{"[", "4", "]"}], "]"}], ",", 
          RowBox[{"#", "[", 
           RowBox[{"[", "5", "]"}], "]"}]}], "]"}]}], "}"}], "&"}], 
     "\[IndentingNewLine]", ",", 
     RowBox[{"{", 
      RowBox[{"0.1", ",", "0.1", ",", "0.1", ",", "0.1", ",", "0.01"}], "}"}],
      ",", "2000"}], "]"}]}], ";"}], "\[IndentingNewLine]", 
 RowBox[{
  RowBox[{"n", "=", 
   RowBox[{"Total", "[", 
    RowBox[{"Table", "[", 
     RowBox[{
      RowBox[{"data", "[", 
       RowBox[{"[", 
        RowBox[{"All", ",", "i"}], "]"}], "]"}], ",", 
      RowBox[{"{", 
       RowBox[{"i", ",", "4"}], "}"}]}], "]"}], "]"}]}], 
  ";"}], "\[IndentingNewLine]", 
 RowBox[{
  RowBox[{"p", "=", 
   RowBox[{"data", "[", 
    RowBox[{"[", 
     RowBox[{"All", ",", "5"}], "]"}], "]"}]}], ";"}], "\[IndentingNewLine]", 
 RowBox[{
  RowBox[{"t2", "=", 
   RowBox[{
    RowBox[{"(", 
     RowBox[{
      RowBox[{"data", "[", 
       RowBox[{"[", 
        RowBox[{"All", ",", "3"}], "]"}], "]"}], "+", 
      RowBox[{"data", "[", 
       RowBox[{"[", 
        RowBox[{"All", ",", "4"}], "]"}], "]"}]}], ")"}], "/", "n"}]}], 
  ";"}], "\[IndentingNewLine]", 
 RowBox[{
  RowBox[{
   RowBox[{"p2", "=", 
    RowBox[{
     RowBox[{"(", 
      RowBox[{
       RowBox[{"data", "[", 
        RowBox[{"[", 
         RowBox[{"All", ",", "2"}], "]"}], "]"}], "+", 
       RowBox[{"data", "[", 
        RowBox[{"[", 
         RowBox[{"All", ",", "4"}], "]"}], "]"}]}], ")"}], "/", "n"}]}], 
   ";"}], "\[IndentingNewLine]"}], "\[IndentingNewLine]", 
 RowBox[{"ListPlot", "[", 
  RowBox[{
   RowBox[{"{", 
    RowBox[{"n", ",", "p"}], "}"}], ",", 
   RowBox[{"Joined", "\[Rule]", "True"}], ",", 
   RowBox[{"PlotStyle", "\[Rule]", 
    RowBox[{"{", 
     RowBox[{
      RowBox[{"Darker", "@", "Green"}], ",", "Red"}], "}"}]}], ",", 
   RowBox[{"PlotLegends", "\[Rule]", 
    RowBox[{"{", 
     RowBox[{"\"\<Prey\>\"", ",", "\"\<Predator\>\""}], "}"}]}], ",", 
   RowBox[{"PlotRange", "\[Rule]", 
    RowBox[{"{", 
     RowBox[{"0", ",", "All"}], "}"}]}]}], "]"}], "\[IndentingNewLine]", 
 RowBox[{"ListPlot", "[", 
  RowBox[{
   RowBox[{"{", 
    RowBox[{"t2", ",", "p2"}], "}"}], ",", 
   RowBox[{"Joined", "\[Rule]", "True"}], ",", 
   RowBox[{"PlotRange", "\[Rule]", 
    RowBox[{"{", 
     RowBox[{"0", ",", "1"}], "}"}]}], ",", 
   RowBox[{"PlotStyle", "\[Rule]", 
    RowBox[{"{", 
     RowBox[{"Automatic", ",", "Automatic"}], "}"}]}], ",", 
   RowBox[{"PlotLegends", "\[Rule]", 
    RowBox[{"{", 
     RowBox[{"\"\<t2\>\"", ",", "\"\<p2\>\""}], "}"}]}]}], "]"}]}], "Input",
 CellChangeTimes->{{3.8133287970360465`*^9, 3.8133291209501505`*^9}, {
   3.8133291693953114`*^9, 3.81332931150601*^9}, {3.813329566759076*^9, 
   3.8133298191521406`*^9}, {3.813329945030179*^9, 3.8133299830466022`*^9}, {
   3.8133300294192452`*^9, 3.8133301934528747`*^9}, {3.8133302389241743`*^9, 
   3.813330395350501*^9}, {3.8133304335244255`*^9, 3.813330476191901*^9}, {
   3.813330513262881*^9, 3.813330536674281*^9}, {3.8133306419454937`*^9, 
   3.813330958878023*^9}, {3.8133310474461784`*^9, 3.813331158890812*^9}, {
   3.813331771230831*^9, 3.813331868829383*^9}, {3.813332025906171*^9, 
   3.813332145477456*^9}, {3.8133322034218287`*^9, 3.813332213321206*^9}, {
   3.8133323049841*^9, 3.813332341721181*^9}, {3.8133324104806566`*^9, 
   3.813332444825834*^9}, {3.8133324795724473`*^9, 3.813332618974289*^9}, {
   3.813334633459999*^9, 3.81333469943475*^9}, {3.8133352233343506`*^9, 
   3.81333523293375*^9}, {3.8133354067522326`*^9, 3.813335557573642*^9}, {
   3.8133356432092314`*^9, 3.813336559693065*^9}, {3.813336609842802*^9, 
   3.8133366595030766`*^9}, {3.8133368800844517`*^9, 
   3.8133370272242174`*^9}, {3.8133370723185363`*^9, 3.813337163444953*^9}, {
   3.8133372067977533`*^9, 3.8133372321236153`*^9}, {3.813337268144863*^9, 
   3.813337291962295*^9}, {3.813337331979027*^9, 3.813337384555019*^9}, {
   3.8133374360964885`*^9, 3.8133374940182695`*^9}, 3.8133375276552887`*^9, {
   3.8133375590989447`*^9, 3.813337600469942*^9}, {3.8133377028547287`*^9, 
   3.8133377531706543`*^9}, {3.813492075297951*^9, 3.813492123831519*^9}, {
   3.813492159905899*^9, 3.81349222123839*^9}, 3.81349412291031*^9, {
   3.8134942809756346`*^9, 3.8134942817813935`*^9}, {3.8141893152976437`*^9, 
   3.8141893162121644`*^9}, {3.814189692771389*^9, 3.8141897664520397`*^9}, {
   3.814191970913927*^9, 3.814191988345804*^9}, 3.814192033188425*^9, {
   3.814192075595873*^9, 3.8141921540813823`*^9}, {3.8141922123215923`*^9, 
   3.8141922125681124`*^9}, 3.814541496798667*^9, {3.8145415711343536`*^9, 
   3.814541779692788*^9}, {3.8145418100720463`*^9, 3.8145419845165253`*^9}, {
   3.8145420153456745`*^9, 3.814542085717129*^9}, 3.8145421467432585`*^9, {
   3.8147043070250745`*^9, 3.814704307280401*^9}, 3.814704415173934*^9, 
   3.8232640599770994`*^9, {3.8232648387112474`*^9, 3.823264997532708*^9}, {
   3.823265036738324*^9, 3.823265082132971*^9}, {3.823265159173654*^9, 
   3.8232651955443573`*^9}, 3.8232652424034023`*^9, {3.8232665796516685`*^9, 
   3.8232666025300817`*^9}, {3.823266704840905*^9, 3.823266705150723*^9}, {
   3.8250640563806663`*^9, 3.825064060983618*^9}, {3.8250646165890026`*^9, 
   3.825064664133562*^9}, {3.8250698561921034`*^9, 3.8250698563222027`*^9}, {
   3.825070247262034*^9, 3.825070261121001*^9}, {3.8250774956005*^9, 
   3.825077499113278*^9}, {3.825077532558501*^9, 3.8250775386196175`*^9}, 
   3.8250775816477737`*^9, {3.8254271205163946`*^9, 3.825427121498644*^9}, {
   3.829032688453085*^9, 3.8290326898980103`*^9}, 3.8290328607366753`*^9, 
   3.8709523960069733`*^9, {3.870952522712291*^9, 3.8709525255421576`*^9}, {
   3.8709528130427303`*^9, 3.870953097414617*^9}, {3.8709531316435814`*^9, 
   3.870953201877738*^9}, {3.8759694079532804`*^9, 
   3.875969410825694*^9}},ExpressionUUID->"0efb6a0a-7706-46a1-8877-\
11607cdccbc1"]
}, Closed]],

Cell[CellGroupData[{

Cell["Example analysis", "Section",
 CellChangeTimes->{{3.813328770362372*^9, 3.813328772512201*^9}, {
  3.875969388711314*^9, 3.8759693894634495`*^9}, {3.875969420022732*^9, 
  3.8759694220629897`*^9}},ExpressionUUID->"57ce79f6-0d30-4e4b-be54-\
2ca8510371da"],

Cell[BoxData[
 RowBox[{
  RowBox[{"cycletest", "[", "list_", "]"}], ":=", 
  RowBox[{"(", "\[IndentingNewLine]", 
   RowBox[{
    RowBox[{"dir", "=", 
     RowBox[{"Table", "[", 
      RowBox[{
       RowBox[{
        RowBox[{"list", "[", 
         RowBox[{"[", "T", "]"}], "]"}], ">", 
        RowBox[{"list", "[", 
         RowBox[{"[", 
          RowBox[{"T", "+", "1"}], "]"}], "]"}]}], ",", 
       RowBox[{"{", 
        RowBox[{"T", ",", "1500", ",", "1999"}], "}"}]}], "]"}]}], ";", 
    "\[IndentingNewLine]", 
    RowBox[{"switch", "=", 
     RowBox[{"Select", "[", 
      RowBox[{
       RowBox[{"Tally", "[", 
        RowBox[{"Table", "[", 
         RowBox[{
          RowBox[{
           RowBox[{"dir", "[", 
            RowBox[{"[", "T", "]"}], "]"}], "\[Equal]", 
           RowBox[{"dir", "[", 
            RowBox[{"[", 
             RowBox[{"T", "+", "1"}], "]"}], "]"}]}], ",", 
          RowBox[{"{", 
           RowBox[{"T", ",", "499"}], "}"}]}], "]"}], "]"}], ",", 
       RowBox[{
        RowBox[{
         RowBox[{"#", "[", 
          RowBox[{"[", "1", "]"}], "]"}], "\[Equal]", "False"}], "&"}]}], 
      "]"}]}], ";", "\[IndentingNewLine]", 
    RowBox[{"range", "=", 
     RowBox[{
      RowBox[{"Max", "[", 
       RowBox[{"list", "[", 
        RowBox[{"[", 
         RowBox[{"800", ";;", "999"}], "]"}], "]"}], "]"}], "-", 
      RowBox[{"Min", "[", 
       RowBox[{"list", "[", 
        RowBox[{"[", 
         RowBox[{"1800", ";;", "1999"}], "]"}], "]"}], "]"}]}]}], ";", 
    "\[IndentingNewLine]", 
    RowBox[{"If", "[", 
     RowBox[{
      RowBox[{
       RowBox[{"switch", "\[NotEqual]", 
        RowBox[{"{", "}"}]}], "&&", 
       RowBox[{"range", ">", "0.01"}]}], ",", 
      RowBox[{"switch", "[", 
       RowBox[{"[", 
        RowBox[{"1", ",", "2"}], "]"}], "]"}], ",", "0"}], "]"}]}], 
   "\[IndentingNewLine]", ")"}]}]], "Input",
 CellChangeTimes->{{3.825089867053316*^9, 3.825089904155488*^9}, {
  3.8250902644966106`*^9, 3.8250902756941195`*^9}},
 CellLabel->"In[26]:=",ExpressionUUID->"5d596f31-bee8-4b94-b18e-d7832c9dbc1e"],

Cell[BoxData[
 RowBox[{
  RowBox[{"eqdat", "=", "eqdatlow"}], ";"}]], "Input",
 CellChangeTimes->{{3.826970176901673*^9, 3.8269701803937235`*^9}},
 CellLabel->"In[46]:=",ExpressionUUID->"ae02cb5f-2603-4986-bd21-39b86923ae9c"],

Cell[BoxData[{
 RowBox[{
  RowBox[{"nostab", "=", 
   RowBox[{"Select", "[", 
    RowBox[{"eqdat", ",", 
     RowBox[{
      RowBox[{"Simplify", "[", 
       RowBox[{
        RowBox[{"#", "[", 
         RowBox[{"[", 
          RowBox[{"3", ",", "1"}], "]"}], "]"}], "\[Equal]", 
        RowBox[{"{", 
         RowBox[{
         "Indeterminate", ",", "Indeterminate", ",", "Indeterminate", ",", 
          "Indeterminate", ",", "Indeterminate"}], "}"}]}], "]"}], "&"}]}], 
    "]"}]}], ";"}], "\[IndentingNewLine]", 
 RowBox[{
  RowBox[{"stab", "=", 
   RowBox[{"Complement", "[", 
    RowBox[{"eqdat", ",", "nostab"}], "]"}]}], ";"}], "\[IndentingNewLine]", 
 RowBox[{
  RowBox[{"nostab", "=", 
   RowBox[{"nostab", "[", 
    RowBox[{"[", 
     RowBox[{"All", ",", 
      RowBox[{"{", 
       RowBox[{"1", ",", "2"}], "}"}]}], "]"}], "]"}]}], 
  ";"}], "\[IndentingNewLine]", 
 RowBox[{
  RowBox[{"predext", "=", 
   RowBox[{
    RowBox[{"Select", "[", 
     RowBox[{"stab", ",", 
      RowBox[{
       RowBox[{
        RowBox[{"#", "[", 
         RowBox[{"[", 
          RowBox[{"3", ",", "1", ",", "5"}], "]"}], "]"}], "\[Equal]", "0"}], 
       "&"}]}], "]"}], "[", 
    RowBox[{"[", 
     RowBox[{"All", ",", 
      RowBox[{"{", 
       RowBox[{"1", ",", "2"}], "}"}]}], "]"}], "]"}]}], 
  ";"}], "\[IndentingNewLine]", 
 RowBox[{
  RowBox[{"t2andpred", "=", 
   RowBox[{
    RowBox[{"Select", "[", 
     RowBox[{"stab", ",", 
      RowBox[{
       RowBox[{
        RowBox[{
         RowBox[{"#", "[", 
          RowBox[{"[", 
           RowBox[{"3", ",", "1", ",", "1"}], "]"}], "]"}], "\[Equal]", "0"}],
         "&&", 
        RowBox[{
         RowBox[{"#", "[", 
          RowBox[{"[", 
           RowBox[{"3", ",", "1", ",", "2"}], "]"}], "]"}], "\[Equal]", "0"}],
         "&&", 
        RowBox[{
         RowBox[{"#", "[", 
          RowBox[{"[", 
           RowBox[{"3", ",", "1", ",", "5"}], "]"}], "]"}], ">", "0"}], "&&", 
        RowBox[{
         RowBox[{"#", "[", 
          RowBox[{"[", 
           RowBox[{"3", ",", "2"}], "]"}], "]"}], "<", "4"}], "&&", 
        RowBox[{
         RowBox[{"#", "[", 
          RowBox[{"[", 
           RowBox[{"3", ",", "3"}], "]"}], "]"}], "<", "4"}]}], "&"}]}], 
     "]"}], "[", 
    RowBox[{"[", 
     RowBox[{"All", ",", 
      RowBox[{"{", 
       RowBox[{"1", ",", "2"}], "}"}]}], "]"}], "]"}]}], 
  ";"}], "\[IndentingNewLine]", 
 RowBox[{
  RowBox[{"ecocycles", "=", 
   RowBox[{
    RowBox[{"Select", "[", 
     RowBox[{"stab", ",", 
      RowBox[{
       RowBox[{
        RowBox[{
         RowBox[{"#", "[", 
          RowBox[{"[", 
           RowBox[{"3", ",", "1", ",", "1"}], "]"}], "]"}], "\[Equal]", "0"}],
         "&&", 
        RowBox[{
         RowBox[{"#", "[", 
          RowBox[{"[", 
           RowBox[{"3", ",", "1", ",", "2"}], "]"}], "]"}], "\[Equal]", "0"}],
         "&&", 
        RowBox[{
         RowBox[{"#", "[", 
          RowBox[{"[", 
           RowBox[{"3", ",", "2"}], "]"}], "]"}], "<", "4"}], "&&", 
        RowBox[{
         RowBox[{"#", "[", 
          RowBox[{"[", 
           RowBox[{"3", ",", "3"}], "]"}], "]"}], "\[GreaterEqual]", "4"}]}], 
       "&"}]}], "]"}], "[", 
    RowBox[{"[", 
     RowBox[{"All", ",", 
      RowBox[{"{", 
       RowBox[{"1", ",", "2"}], "}"}]}], "]"}], "]"}]}], 
  ";"}], "\[IndentingNewLine]", 
 RowBox[{
  RowBox[{"varint", "=", 
   RowBox[{
    RowBox[{"Select", "[", 
     RowBox[{"stab", ",", 
      RowBox[{
       RowBox[{
        RowBox[{
         RowBox[{"#", "[", 
          RowBox[{"[", 
           RowBox[{"3", ",", "1", ",", "1"}], "]"}], "]"}], ">", "0"}], "&&", 
        RowBox[{
         RowBox[{"#", "[", 
          RowBox[{"[", 
           RowBox[{"3", ",", "1", ",", "2"}], "]"}], "]"}], ">", "0"}], "&&", 
        RowBox[{
         RowBox[{"#", "[", 
          RowBox[{"[", 
           RowBox[{"3", ",", "2"}], "]"}], "]"}], "<", "4"}], "&&", 
        RowBox[{
         RowBox[{"#", "[", 
          RowBox[{"[", 
           RowBox[{"3", ",", "3"}], "]"}], "]"}], "<", "4"}]}], "&"}]}], 
     "]"}], "[", 
    RowBox[{"[", 
     RowBox[{"All", ",", 
      RowBox[{"{", 
       RowBox[{"1", ",", "2"}], "}"}]}], "]"}], "]"}]}], 
  ";"}], "\[IndentingNewLine]", 
 RowBox[{
  RowBox[{"evocycles", "=", 
   RowBox[{
    RowBox[{"Select", "[", 
     RowBox[{"stab", ",", 
      RowBox[{
       RowBox[{
        RowBox[{
         RowBox[{"#", "[", 
          RowBox[{"[", 
           RowBox[{"3", ",", "1", ",", "1"}], "]"}], "]"}], ">", "0"}], "&&", 
        RowBox[{
         RowBox[{"#", "[", 
          RowBox[{"[", 
           RowBox[{"3", ",", "1", ",", "2"}], "]"}], "]"}], ">", "0"}], "&&", 
        RowBox[{
         RowBox[{"#", "[", 
          RowBox[{"[", 
           RowBox[{"3", ",", "2"}], "]"}], "]"}], "\[GreaterEqual]", "4"}]}], 
       "&"}]}], "]"}], "[", 
    RowBox[{"[", 
     RowBox[{"All", ",", 
      RowBox[{"{", 
       RowBox[{"1", ",", "2"}], "}"}]}], "]"}], "]"}]}], ";"}]}], "Input",
 CellChangeTimes->{{3.8250701374711037`*^9, 3.825070138664169*^9}, {
   3.8250704719295197`*^9, 3.8250705802823343`*^9}, {3.825070618365518*^9, 
   3.8250708680383863`*^9}, {3.825076368494772*^9, 3.825076375403068*^9}, 
   3.8251563760335393`*^9, {3.825432912750825*^9, 3.8254329219021473`*^9}},
 CellLabel->"In[47]:=",ExpressionUUID->"cd7baebd-4f3e-4f26-8236-879eb4cb86ab"],

Cell[BoxData[{
 RowBox[{
  RowBox[{"If", "[", 
   RowBox[{
    RowBox[{"nostab", "\[Equal]", 
     RowBox[{"{", "}"}]}], ",", 
    RowBox[{"nostab", "=", 
     RowBox[{"{", 
      RowBox[{"{", 
       RowBox[{
        RowBox[{"-", "1"}], ",", 
        RowBox[{"-", "1"}]}], "}"}], "}"}]}]}], "]"}], 
  ";"}], "\[IndentingNewLine]", 
 RowBox[{
  RowBox[{"If", "[", 
   RowBox[{
    RowBox[{"predext", "\[Equal]", 
     RowBox[{"{", "}"}]}], ",", 
    RowBox[{"predext", "=", 
     RowBox[{"{", 
      RowBox[{"{", 
       RowBox[{
        RowBox[{"-", "1"}], ",", 
        RowBox[{"-", "1"}]}], "}"}], "}"}]}]}], "]"}], 
  ";"}], "\[IndentingNewLine]", 
 RowBox[{
  RowBox[{"If", "[", 
   RowBox[{
    RowBox[{"t2andpred", "\[Equal]", 
     RowBox[{"{", "}"}]}], ",", 
    RowBox[{"t2andpred", "=", 
     RowBox[{"{", 
      RowBox[{"{", 
       RowBox[{
        RowBox[{"-", "1"}], ",", 
        RowBox[{"-", "1"}]}], "}"}], "}"}]}]}], "]"}], 
  ";"}], "\[IndentingNewLine]", 
 RowBox[{
  RowBox[{"If", "[", 
   RowBox[{
    RowBox[{"ecocycles", "\[Equal]", 
     RowBox[{"{", "}"}]}], ",", 
    RowBox[{"ecocycles", "=", 
     RowBox[{"{", 
      RowBox[{"{", 
       RowBox[{
        RowBox[{"-", "1"}], ",", 
        RowBox[{"-", "1"}]}], "}"}], "}"}]}]}], "]"}], 
  ";"}], "\[IndentingNewLine]", 
 RowBox[{
  RowBox[{"If", "[", 
   RowBox[{
    RowBox[{"varint", "\[Equal]", 
     RowBox[{"{", "}"}]}], ",", 
    RowBox[{"varint", "=", 
     RowBox[{"{", 
      RowBox[{"{", 
       RowBox[{
        RowBox[{"-", "1"}], ",", 
        RowBox[{"-", "1"}]}], "}"}], "}"}]}]}], "]"}], 
  ";"}], "\[IndentingNewLine]", 
 RowBox[{
  RowBox[{"If", "[", 
   RowBox[{
    RowBox[{"evocycles", "\[Equal]", 
     RowBox[{"{", "}"}]}], ",", 
    RowBox[{"evocycles", "=", 
     RowBox[{"{", 
      RowBox[{"{", 
       RowBox[{
        RowBox[{"-", "1"}], ",", 
        RowBox[{"-", "1"}]}], "}"}], "}"}]}]}], "]"}], ";"}]}], "Input",
 CellChangeTimes->{{3.824801426895899*^9, 3.824801475022252*^9}, {
   3.824808077865149*^9, 3.824808090252715*^9}, 3.825070879056363*^9},
 CellLabel->"In[55]:=",ExpressionUUID->"f91df05a-d166-44ca-9c3c-34bb5d10fc58"],

Cell[BoxData[
 RowBox[{
  RowBox[{"fxn", "[", 
   RowBox[{"s_", ",", "a_"}], "]"}], ":=", 
  RowBox[{"Which", "[", "\[IndentingNewLine]", 
   RowBox[{
    RowBox[{"MemberQ", "[", 
     RowBox[{"nostab", ",", 
      RowBox[{"{", 
       RowBox[{"s", ",", "a"}], "}"}]}], "]"}], ",", "0", ",", 
    "\[IndentingNewLine]", 
    RowBox[{"MemberQ", "[", 
     RowBox[{"predext", ",", 
      RowBox[{"{", 
       RowBox[{"s", ",", "a"}], "}"}]}], "]"}], ",", "1", ",", 
    "\[IndentingNewLine]", 
    RowBox[{"MemberQ", "[", 
     RowBox[{"logcycles", ",", 
      RowBox[{"{", 
       RowBox[{"s", ",", "a"}], "}"}]}], "]"}], ",", "2", ",", 
    "\[IndentingNewLine]", 
    RowBox[{"MemberQ", "[", 
     RowBox[{"t2andpred", ",", 
      RowBox[{"{", 
       RowBox[{"s", ",", "a"}], "}"}]}], "]"}], ",", "3", ",", 
    "\[IndentingNewLine]", 
    RowBox[{"MemberQ", "[", 
     RowBox[{"ecocycles", ",", 
      RowBox[{"{", 
       RowBox[{"s", ",", "a"}], "}"}]}], "]"}], ",", "4", ",", 
    "\[IndentingNewLine]", 
    RowBox[{"MemberQ", "[", 
     RowBox[{"varint", ",", 
      RowBox[{"{", 
       RowBox[{"s", ",", "a"}], "}"}]}], "]"}], ",", "5", ",", 
    "\[IndentingNewLine]", 
    RowBox[{"MemberQ", "[", 
     RowBox[{"evocycles", ",", 
      RowBox[{"{", 
       RowBox[{"s", ",", "a"}], "}"}]}], "]"}], ",", "6"}], 
   "\[IndentingNewLine]", "]"}]}]], "Input",
 CellChangeTimes->{{3.8248021380457244`*^9, 3.824802169705886*^9}, {
  3.824802206834982*^9, 3.8248022851634283`*^9}, {3.824808105091836*^9, 
  3.824808113882547*^9}, {3.824810724304163*^9, 3.824810724882592*^9}, {
  3.8248293534640055`*^9, 3.8248293686683855`*^9}},
 CellLabel->"In[64]:=",ExpressionUUID->"6c278016-8688-4e16-989c-4138e3264755"],

Cell[BoxData[
 RowBox[{
  RowBox[{"f", "=", 
   RowBox[{"Interpolation", "[", 
    RowBox[{
     RowBox[{"Flatten", "[", 
      RowBox[{
       RowBox[{"Table", "[", 
        RowBox[{
         RowBox[{"{", 
          RowBox[{"s", ",", "a", ",", 
           RowBox[{"fxn", "[", 
            RowBox[{"s", ",", "a"}], "]"}]}], "}"}], ",", 
         RowBox[{"{", 
          RowBox[{"s", ",", "0.05", ",", "10", ",", "0.05"}], "}"}], ",", 
         RowBox[{"{", 
          RowBox[{"a", ",", "1.025", ",", "5", ",", "0.025"}], "}"}]}], "]"}],
        ",", "1"}], "]"}], ",", 
     RowBox[{"InterpolationOrder", "\[Rule]", "0"}]}], "]"}]}], 
  ";"}]], "Input",
 CellChangeTimes->{{3.8248299115507545`*^9, 3.824829918873967*^9}, {
  3.8250764042866707`*^9, 3.8250764093452616`*^9}, {3.825090288533373*^9, 
  3.8250902971829386`*^9}, {3.870854941607728*^9, 3.8708549487774067`*^9}, {
  3.8708552216968665`*^9, 
  3.870855228157378*^9}},ExpressionUUID->"6479f566-7efc-4381-b76e-\
c3ad6f83fc5e"],

Cell[BoxData[
 RowBox[{"p1", "=", 
  RowBox[{"RegionPlot", "[", 
   RowBox[{
    RowBox[{"{", 
     RowBox[{
      RowBox[{
       RowBox[{"f", "[", 
        RowBox[{"s", ",", "a"}], "]"}], "\[Equal]", "0"}], ",", 
      RowBox[{
       RowBox[{"f", "[", 
        RowBox[{"s", ",", "a"}], "]"}], "\[Equal]", "1"}], ",", 
      RowBox[{
       RowBox[{"f", "[", 
        RowBox[{"s", ",", "a"}], "]"}], "\[Equal]", "2"}], ",", 
      RowBox[{
       RowBox[{"f", "[", 
        RowBox[{"s", ",", "a"}], "]"}], "\[Equal]", "3"}], ",", 
      RowBox[{
       RowBox[{"f", "[", 
        RowBox[{"s", ",", "a"}], "]"}], "\[Equal]", "4"}], ",", 
      RowBox[{
       RowBox[{"f", "[", 
        RowBox[{"s", ",", "a"}], "]"}], "\[Equal]", "5"}], ",", 
      RowBox[{
       RowBox[{"f", "[", 
        RowBox[{"s", ",", "a"}], "]"}], "\[Equal]", "6"}]}], "}"}], ",", 
    RowBox[{"{", 
     RowBox[{"s", ",", "0", ",", "20"}], "}"}], ",", 
    RowBox[{"{", 
     RowBox[{"a", ",", "1", ",", "5"}], "}"}], ",", 
    RowBox[{"PlotStyle", "\[Rule]", 
     RowBox[{"{", 
      RowBox[{"White", ",", 
       RowBox[{"Lighter", "@", "Purple"}], ",", 
       RowBox[{"Directive", "[", 
        RowBox[{
         RowBox[{"Lighter", "@", "Purple"}], ",", 
         RowBox[{"HatchFilling", "[", 
          RowBox[{
           RowBox[{
            RowBox[{"-", "Pi"}], "/", "4"}], ",", "5"}], "]"}]}], "]"}], ",", 
       "Blue", ",", 
       RowBox[{"Directive", "[", 
        RowBox[{"Blue", ",", 
         RowBox[{"HatchFilling", "[", 
          RowBox[{
           RowBox[{
            RowBox[{"-", "Pi"}], "/", "4"}], ",", "5"}], "]"}]}], "]"}], ",", 
       "Orange", ",", 
       RowBox[{"Directive", "[", 
        RowBox[{"Orange", ",", 
         RowBox[{"HatchFilling", "[", 
          RowBox[{
           RowBox[{
            RowBox[{"-", "Pi"}], "/", "4"}], ",", "5"}], "]"}]}], "]"}]}], 
      "}"}]}], ",", 
    RowBox[{"BoundaryStyle", "\[Rule]", "Black"}], ",", 
    RowBox[{"PlotRange", "\[Rule]", 
     RowBox[{"{", 
      RowBox[{
       RowBox[{"{", 
        RowBox[{"0", ",", "10"}], "}"}], ",", 
       RowBox[{"{", 
        RowBox[{"1", ",", "5"}], "}"}]}], "}"}]}], ",", 
    RowBox[{"Frame", "\[Rule]", "True"}], ",", 
    RowBox[{"FrameStyle", "\[Rule]", 
     RowBox[{"Directive", "[", 
      RowBox[{"Black", ",", "Thick", ",", "14"}], "]"}]}], ",", 
    RowBox[{"FrameLabel", "\[Rule]", 
     RowBox[{"{", 
      RowBox[{
       RowBox[{"Style", "[", 
        RowBox[{
        "\"\<Predation \!\(\*StyleBox[\"s\",FontSlant->\"Italic\"]\)\>\"", 
         ",", "18"}], "]"}], ",", 
       RowBox[{"Style", "[", 
        RowBox[{
        "\"\<Preference \!\(\*StyleBox[\"a\",FontSlant->\"Italic\"]\)\>\"", 
         ",", "18"}], "]"}]}], "}"}]}], ",", 
    RowBox[{"MaxRecursion", "\[Rule]", "5"}], ",", 
    RowBox[{"ImageSize", "\[Rule]", "Medium"}]}], "]"}]}]], "Input",
 CellChangeTimes->{{3.8248024465931654`*^9, 3.8248024941081657`*^9}, 
   3.8248026565950403`*^9, {3.8248027091270576`*^9, 3.82480273865172*^9}, {
   3.8248032797151084`*^9, 3.824803298180484*^9}, {3.8248033308968153`*^9, 
   3.824803333875719*^9}, {3.824803393602141*^9, 3.8248033974911585`*^9}, {
   3.8248035568893256`*^9, 3.824803675584055*^9}, {3.8248037520520134`*^9, 
   3.824803794029891*^9}, {3.8248038479340916`*^9, 3.8248038733882723`*^9}, {
   3.824803965395599*^9, 3.824804005330956*^9}, {3.8248040509757166`*^9, 
   3.824804078315797*^9}, {3.824804109570706*^9, 3.824804124901429*^9}, {
   3.8248209758593454`*^9, 3.8248210296723146`*^9}, {3.8248287618710537`*^9, 
   3.8248287975685315`*^9}, {3.8248361838669233`*^9, 3.824836235186781*^9}, {
   3.8248362745844183`*^9, 3.8248362755865383`*^9}, {3.8248363606178136`*^9, 
   3.824836375218667*^9}, {3.824836519791037*^9, 3.8248365258644395`*^9}, {
   3.8248365971072426`*^9, 3.8248366099448624`*^9}, {3.8248366688127365`*^9, 
   3.824836670271793*^9}, {3.8248367584012384`*^9, 3.824836758549863*^9}, 
   3.824836948755705*^9, 3.824882211012817*^9, {3.825089960640606*^9, 
   3.8250899607379274`*^9}, {3.8269706040155907`*^9, 3.82697066958875*^9}, {
   3.8269707951959777`*^9, 3.8269707976405697`*^9}, {3.8269719998502226`*^9, 
   3.826972071260846*^9}, {3.8608245697734756`*^9, 3.8608245702771263`*^9}, {
   3.870854953059786*^9, 3.8708549634995008`*^9}, {3.870855232075055*^9, 
   3.8708552322352715`*^9}},ExpressionUUID->"c61783bd-d13b-4881-919b-\
6f37527419f2"]
}, Closed]]
}, Open  ]]
},
Evaluator->"Local 2",
WindowSize->{1141.2, 573.6},
WindowMargins->{{0, Automatic}, {Automatic, 0}},
FrontEndVersion->"13.2 for Microsoft Windows (64-bit) (January 30, 2023)",
StyleDefinitions->"Default.nb",
ExpressionUUID->"f2127e7a-674d-4853-b4c0-d73bd3e91b75"
]
(* End of Notebook Content *)

(* Internal cache information *)
(*CellTagsOutline
CellTagsIndex->{}
*)
(*CellTagsIndex
CellTagsIndex->{}
*)
(*NotebookFileOutline
Notebook[{
Cell[CellGroupData[{
Cell[580, 22, 161, 3, 69, "Chapter",ExpressionUUID->"c36198b8-1ec0-47f2-bedc-c4cfcf1cbbb2"],
Cell[CellGroupData[{
Cell[766, 29, 203, 4, 67, "Section",ExpressionUUID->"47e40877-493a-4a00-ad22-016bac017db3"],
Cell[972, 35, 294, 7, 28, "Input",ExpressionUUID->"d0204783-7ba6-4b59-a90a-30385a207e4e"],
Cell[1269, 44, 244, 5, 28, "Input",ExpressionUUID->"abd6ef05-20e6-4acf-9fe9-3c0a5755dcec"],
Cell[1516, 51, 366, 10, 28, "Input",ExpressionUUID->"790219e3-b71d-4160-9fd5-13d103595522"],
Cell[1885, 63, 378, 8, 28, "Input",ExpressionUUID->"f65b5943-27a0-4e80-af4a-f12f7440328a"],
Cell[2266, 73, 3506, 104, 196, "Input",ExpressionUUID->"18bc6b91-2bd9-464f-ba7a-fa7295c8a4df"],
Cell[5775, 179, 316, 8, 28, "Input",ExpressionUUID->"9794b175-4e9b-494b-8aa9-7bf622529b59"],
Cell[6094, 189, 6489, 149, 581, "Input",ExpressionUUID->"bdca5098-eb04-4a88-9ab4-6d2a6b5e32bc"]
}, Closed]],
Cell[CellGroupData[{
Cell[12620, 343, 254, 4, 53, "Section",ExpressionUUID->"47ceee60-f5b1-4f85-8e4d-08d0b833fba0"],
Cell[12877, 349, 244, 5, 28, "Input",ExpressionUUID->"44082663-fa94-415a-9278-a5f6b201c3f4"],
Cell[13124, 356, 366, 10, 28, "Input",ExpressionUUID->"ad832fe2-a141-49fe-be68-9eb9b6c2fd63"],
Cell[13493, 368, 1529, 38, 49, "Input",ExpressionUUID->"48b01a5c-01ba-4546-b354-e33a2db7dbac"],
Cell[15025, 408, 4172, 85, 371, "Input",ExpressionUUID->"cd138710-364b-4a39-9c7d-aa2c21ba1afe"]
}, Closed]],
Cell[CellGroupData[{
Cell[19234, 498, 284, 5, 53, "Section",ExpressionUUID->"20aa64c4-71d3-468a-ac94-95a73a9cfc81"],
Cell[19521, 505, 245, 5, 28, "Input",ExpressionUUID->"e7035483-05e8-4a13-a2ac-0044c1565bed"],
Cell[19769, 512, 367, 10, 28, "Input",ExpressionUUID->"fdc03f0c-97b0-4deb-8f61-696bf87e844e"],
Cell[20139, 524, 2710, 77, 132, "Input",ExpressionUUID->"43202252-9350-4cc0-9c5a-0948eb416605"],
Cell[22852, 603, 5517, 124, 485, "Input",ExpressionUUID->"44ec64db-57e0-466f-baf9-bd78d6732f80"]
}, Closed]],
Cell[CellGroupData[{
Cell[28406, 732, 260, 4, 53, "Section",ExpressionUUID->"048532a4-99f6-4d73-b5e4-7ea778577a4f"],
Cell[CellGroupData[{
Cell[28691, 740, 163, 3, 54, "Subsection",ExpressionUUID->"dd76b550-e5c6-40d3-834a-749086478c89"],
Cell[28857, 745, 58724, 1595, 3268, "Input",ExpressionUUID->"ad13f948-447c-4b92-a7b6-4bf9fc263cc1"],
Cell[87584, 2342, 14870, 376, 842, "Code",ExpressionUUID->"a8678b27-84bc-47cb-b54e-19a8815b299d",
 InitializationCell->False]
}, Closed]],
Cell[CellGroupData[{
Cell[102491, 2723, 205, 4, 38, "Subsection",ExpressionUUID->"2b1ee9e2-48de-4117-8300-5004d9cdeff2"],
Cell[102699, 2729, 642, 11, 28, "Input",ExpressionUUID->"dfb6584c-ea2d-4e3e-95ac-55fa04f3368d"],
Cell[CellGroupData[{
Cell[103366, 2744, 662, 10, 45, "Subsubsection",ExpressionUUID->"569132fd-af23-4422-b8de-85486715b44a"],
Cell[104031, 2756, 483, 13, 28, "Input",ExpressionUUID->"1ee260b8-9e18-414c-894b-e27f52eccf74"],
Cell[104517, 2771, 5409, 162, 295, "Input",ExpressionUUID->"092a42ac-8fa1-4ea1-99f6-5d23690149ef"],
Cell[109929, 2935, 8207, 178, 371, "Input",ExpressionUUID->"fed4774c-7756-46d9-bc40-b18d51d39c4b"]
}, Closed]],
Cell[CellGroupData[{
Cell[118173, 3118, 310, 5, 37, "Subsubsection",ExpressionUUID->"fa484545-48ee-4714-9d81-62564883cc61"],
Cell[118486, 3125, 581, 14, 28, "Input",ExpressionUUID->"dfa92ec7-ab87-4ffd-a586-5c76879a8fac"],
Cell[119070, 3141, 5405, 162, 295, "Input",ExpressionUUID->"a758c492-7339-4ea1-9233-997699810af5"],
Cell[124478, 3305, 7270, 165, 371, "Input",ExpressionUUID->"53decba9-f0b1-4e40-92a9-627276ba688c"]
}, Closed]],
Cell[CellGroupData[{
Cell[131785, 3475, 337, 5, 37, "Subsubsection",ExpressionUUID->"15245c77-9d63-45eb-bd15-c191561e63f2"],
Cell[132125, 3482, 489, 13, 28, "Input",ExpressionUUID->"f3b5ecc5-810a-437d-b7e8-bae958d13705"],
Cell[132617, 3497, 289, 6, 28, "Input",ExpressionUUID->"5388228c-576f-4fef-ab52-296e8b41bb1d"],
Cell[132909, 3505, 5292, 127, 238, "Input",ExpressionUUID->"83208b0c-deb9-4529-a700-a682b551bc8e"]
}, Closed]]
}, Closed]]
}, Open  ]]
}, Open  ]],
Cell[CellGroupData[{
Cell[138274, 3640, 206, 4, 69, "Chapter",ExpressionUUID->"42f67f05-d6dd-400a-a789-b640a103cb74"],
Cell[CellGroupData[{
Cell[138505, 3648, 203, 4, 67, "Section",ExpressionUUID->"e570d5ad-35c6-41eb-a181-7ed93a8a5681"],
Cell[138711, 3654, 319, 8, 28, "Input",ExpressionUUID->"d9d926e9-969c-4d6c-b5b0-f212113bd0a2"],
Cell[139033, 3664, 4999, 144, 141, "Input",ExpressionUUID->"0717e1f8-ddeb-4afa-9728-e3816094f55f"],
Cell[144035, 3810, 225, 5, 28, "Input",ExpressionUUID->"c2d3fb23-ad52-4a67-9a60-3830cb6c30ff"],
Cell[144263, 3817, 8087, 176, 333, "Input",ExpressionUUID->"029d2ab7-8f39-4521-a444-c5ad9598c115"]
}, Closed]],
Cell[CellGroupData[{
Cell[152387, 3998, 252, 4, 53, "Section",ExpressionUUID->"bbd39f51-1cd6-429a-b7b1-dacab06ef979"],
Cell[152642, 4004, 375, 9, 28, "Input",ExpressionUUID->"c4cebde7-50d2-495e-b690-3b4ab4eb771a"],
Cell[153020, 4015, 1748, 45, 48, "Input",ExpressionUUID->"1256bb00-6d48-4061-b379-99d19f0077e7"],
Cell[154771, 4062, 225, 5, 28, "Input",ExpressionUUID->"b51f265d-6a57-422f-9b85-f12ced45dcc2"],
Cell[154999, 4069, 5957, 106, 276, "Input",ExpressionUUID->"0cbeebac-fc48-49fa-bf3c-02e65899247a"]
}, Closed]],
Cell[CellGroupData[{
Cell[160993, 4180, 252, 4, 53, "Section",ExpressionUUID->"8bcbdb1f-fdf5-4621-8a5b-cef006a7fb07"],
Cell[161248, 4186, 297, 7, 28, "Input",ExpressionUUID->"eda760f2-38b2-4c8a-ad87-2bf83e3f7161"],
Cell[161548, 4195, 1506, 39, 84, "Input",ExpressionUUID->"5a1fd8f9-eef2-46cb-ac21-cba52261f06d"],
Cell[163057, 4236, 225, 5, 28, "Input",ExpressionUUID->"6dd64deb-81a2-453d-8442-e9446f194325"],
Cell[163285, 4243, 6545, 128, 276, "Input",ExpressionUUID->"48efaeae-33b7-4efe-87d0-106733dcd9f0"]
}, Closed]],
Cell[CellGroupData[{
Cell[169867, 4376, 310, 5, 53, "Section",ExpressionUUID->"b8cd517e-6efc-4c76-af6d-8b917e82f78f"],
Cell[CellGroupData[{
Cell[170202, 4385, 155, 3, 54, "Subsection",ExpressionUUID->"2b3672d4-43b5-4585-8872-1cfce974a8e6"],
Cell[CellGroupData[{
Cell[170382, 4392, 258, 6, 28, "Input",ExpressionUUID->"6e0fcffa-dbbe-4f41-8512-807cac4e3f02"],
Cell[170643, 4400, 572, 9, 32, "Output",ExpressionUUID->"dc42cb5c-10c6-4dae-b21f-96e8dfe2dc79"]
}, Open  ]],
Cell[171230, 4412, 5063, 117, 238, "Input",ExpressionUUID->"3863f77f-8b25-45b4-ad6e-3079aa945148"],
Cell[176296, 4531, 3046, 99, 86, "Input",ExpressionUUID->"d1675d86-4568-4cc2-a2c4-292fecee2b4d"],
Cell[179345, 4632, 3869, 97, 276, "Input",ExpressionUUID->"e62bf7ce-c379-443b-a9b0-ec26a021e2ec"],
Cell[183217, 4731, 2566, 88, 124, "Input",ExpressionUUID->"1b51c27f-c95a-4f21-8797-211631bdcecc"],
Cell[185786, 4821, 2448, 87, 143, "Input",ExpressionUUID->"50b7fc45-010a-40b2-affe-76000c3c810b"],
Cell[188237, 4910, 1717, 46, 181, "Input",ExpressionUUID->"aecc04e7-1f07-4e25-9896-4f7ff3396dab"],
Cell[189957, 4958, 1140, 27, 28, "Input",ExpressionUUID->"86283d00-b09d-4dfb-bb37-06bf7ff65236"],
Cell[191100, 4987, 6171, 145, 277, "Input",ExpressionUUID->"717a6627-c750-4f82-8ca3-ba35528078f1"]
}, Closed]],
Cell[CellGroupData[{
Cell[197308, 5137, 153, 3, 38, "Subsection",ExpressionUUID->"04965ff6-da9b-46f7-bb9b-40d34581a1a2"],
Cell[197464, 5142, 3814, 98, 162, "Input",ExpressionUUID->"2c00fa1b-6e7a-40c0-afd4-1c24c6a28393"],
Cell[201281, 5242, 5737, 152, 295, "Input",ExpressionUUID->"1da864cd-28c1-468a-b996-c568d0e848d8"],
Cell[207021, 5396, 4331, 114, 143, "Input",ExpressionUUID->"7994bbca-c058-460c-b8cd-c1e1e6cd3a8c"],
Cell[211355, 5512, 4147, 107, 143, "Input",ExpressionUUID->"c889a5e6-9ff2-4915-a756-a24e811f7fc5"],
Cell[215505, 5621, 917, 20, 28, "Input",ExpressionUUID->"23b3bfb9-ec5e-4f2e-9126-b7c04190040f"],
Cell[216425, 5643, 1447, 31, 48, "Input",ExpressionUUID->"40b64da2-061c-4c70-934c-48a14e6dc37b"]
}, Closed]]
}, Open  ]]
}, Open  ]],
Cell[CellGroupData[{
Cell[217933, 5681, 260, 4, 69, "Chapter",ExpressionUUID->"84f4cde8-20c1-476a-9067-da610b075403"],
Cell[CellGroupData[{
Cell[218218, 5689, 155, 3, 67, "Section",ExpressionUUID->"0c49d624-ecc9-43f8-9cb7-ed5c32c112c1"],
Cell[218376, 5694, 44810, 1186, 1023, "Input",ExpressionUUID->"a6c9a9bc-e393-4d3f-8b55-bbe32d8bf13f"]
}, Closed]],
Cell[CellGroupData[{
Cell[263223, 6885, 203, 4, 53, "Section",ExpressionUUID->"2532e44b-fd57-4aad-a98c-12af04ca7e38"],
Cell[263429, 6891, 8712, 205, 390, "Input",ExpressionUUID->"0efb6a0a-7706-46a1-8877-11607cdccbc1"]
}, Closed]],
Cell[CellGroupData[{
Cell[272178, 7101, 260, 4, 53, "Section",ExpressionUUID->"57ce79f6-0d30-4e4b-be54-2ca8510371da"],
Cell[272441, 7107, 2070, 59, 124, "Input",ExpressionUUID->"5d596f31-bee8-4b94-b18e-d7832c9dbc1e"],
Cell[274514, 7168, 225, 4, 28, "Input",ExpressionUUID->"ae02cb5f-2603-4986-bd21-39b86923ae9c"],
Cell[274742, 7174, 5334, 167, 162, "Input",ExpressionUUID->"cd7baebd-4f3e-4f26-8236-879eb4cb86ab"],
Cell[280079, 7343, 2143, 74, 124, "Input",ExpressionUUID->"f91df05a-d166-44ca-9c3c-34bb5d10fc58"],
Cell[282225, 7419, 1713, 45, 181, "Input",ExpressionUUID->"6c278016-8688-4e16-989c-4138e3264755"],
Cell[283941, 7466, 984, 25, 28, "Input",ExpressionUUID->"6479f566-7efc-4381-b76e-c3ad6f83fc5e"],
Cell[284928, 7493, 4406, 102, 86, "Input",ExpressionUUID->"c61783bd-d13b-4881-919b-6f37527419f2"]
}, Closed]]
}, Open  ]]
}
]
*)
